# Supplementary material for: (3E)-3-[4-(Dimethyl­amino)­phen­yl]-1-(4-hy­droxy­phen­yl)prop-2-en-1-one
Source: Acta Crystallogr Sect E Struct Rep Online. 2010 Jun 26;66(Pt 7):o1808. doi: 10.1107/S1600536810024050 (PMC3006762; doi:10.1107/S1600536810024050)
Supplement: Supplementary file 1 [file e-66-o1808-sup1.cif]

##############################################################################
###                                                                        ###
###        Electronic paper (Acta Crystallographica Section E)             ###
###                                                                        ###
##############################################################################
#                                                                            #
# This CIF contains the data in a paper accepted for publication in Acta     #
# Crystallographica Section E. It conforms to the requirements of Notes      #
# for Authors for Section E, and has been peer reviewed under the auspices   #
# of the IUCr Commission on Journals.                                        #
#                                                                            #
# Full details of the Crystallographic Information File format               #
# are given in the paper "The Crystallographic Information File (CIF):       #
# a New Standard Archive File for Crystallography" by S. R. Hall, F. H.      #
# Allen and I. D. Brown [Acta Cryst. (1991), A47, 655-685].                  #
#                                                                            #
# The current version of the core CIF dictionary is obtainable from          #
# ftp://ftp.iucr.org/pub/cif_core.dic. The current version number is 2.4.    #
#                                                                            #
# Software is freely available for graphical display of the structure(s) in  #
# this CIF.  For information consult the CIF home page http://www.iucr.org/  #
# cif/home.html                                                              #
#                                                                            #
# This file may be used for bona fide research purposes within the           #
# scientific community so long as proper attribution is given to the journal # 
# article from which it was obtained.                                        #
#                                                                            #
##############################################################################
                                             
data_I
_audit_creation_method     SHELXL-97
_chemical_name_systematic
;
(3<i>E</i>)-3-[4-(Dimethylamino)phenyl]-1-(4-hydroxyphenyl)prop-2-en-1-one
;
_chemical_name_common     '4-hydroxy-4'-dimethylaminochalcone'
_chemical_formula_moiety     'C17 H17 N O2'
_chemical_formula_sum     'C17 H17 N O2'
_chemical_formula_iupac     'C17 H17 N O2'
_chemical_formula_weight     267.32
_chemical_melting_point     ?
_symmetry_cell_setting     monoclinic
_symmetry_space_group_name_H-M     'P 21'
_symmetry_space_group_name_Hall     'P 2yb'
loop_
    _symmetry_equiv_pos_as_xyz
    'x, y, z'
    '-x, y+1/2, -z'
_cell_length_a     6.30700(10)
_cell_length_b     29.5285(6)
_cell_length_c     7.3880(2)
_cell_angle_alpha     90.00
_cell_angle_beta     95.0560(10)
_cell_angle_gamma     90.00
_cell_volume     1370.56(5)
_cell_formula_units_Z     4
_cell_measurement_reflns_used     4618
_cell_measurement_theta_min     2.76
_cell_measurement_theta_max     29.50
_cell_measurement_temperature     100(2)
_exptl_crystal_description     block
_exptl_crystal_colour     yellow
_exptl_crystal_size_max     0.48
_exptl_crystal_size_mid     0.24
_exptl_crystal_size_min     0.16
_exptl_crystal_density_diffrn     1.295
_exptl_crystal_density_meas     ?
_exptl_crystal_density_method     'not measured'
_exptl_crystal_F_000     568
_exptl_absorpt_coefficient_mu     0.085
_exptl_absorpt_correction_type     multi-scan
_exptl_absorpt_process_details     '(SADABS; Sheldrick, 2008a)'
_exptl_absorpt_correction_T_min     0.9604
_exptl_absorpt_correction_T_max     0.9866
_exptl_special_details
;
;
_diffrn_ambient_temperature     100(2)
_diffrn_radiation_type     MoK\a
_diffrn_radiation_wavelength     0.71073
_diffrn_radiation_source     'fine-focus sealed tube'
_diffrn_radiation_monochromator     graphite
_diffrn_measurement_device_type     'Bruker APEXII CCD area-detector'
_diffrn_measurement_method     '\w scans'
_diffrn_detector_area_resol_mean     ?
_diffrn_reflns_number     8837
_diffrn_reflns_av_R_equivalents     0.0204
_diffrn_reflns_av_sigmaI/netI     0.0212
_diffrn_reflns_theta_min     1.38
_diffrn_reflns_theta_max     26.00
_diffrn_reflns_theta_full     26.00
_diffrn_measured_fraction_theta_max     0.999
_diffrn_measured_fraction_theta_full     0.999
_diffrn_reflns_limit_h_min     -7
_diffrn_reflns_limit_h_max     7
_diffrn_reflns_limit_k_min     -35
_diffrn_reflns_limit_k_max     36
_diffrn_reflns_limit_l_min     -9
_diffrn_reflns_limit_l_max     8
_diffrn_standards_number     ?
_diffrn_standards_interval_count     ?
_diffrn_standards_interval_time     ?
_diffrn_standards_decay_%     ?
_refine_special_details
;
Refinement of <i>F</i>^2^ against ALL reflections. The weighted <i>R</i>-factor
<i>wR</i> and goodness of fit <i>S</i> are based on <i>F</i>^2^, conventional
<i>R</i>-factors <i>R</i> are based on <i>F</i>, with <i>F</i> set to zero for
negative <i>F</i>^2^. The threshold expression of <i>F</i>^2^ >
\s(<i>F</i>^2^) is used only for calculating <i>R</i>-factors(gt) <i>etc</i>.
and is not relevant to the choice of reflections for refinement.
<i>R</i>-factors based on <i>F</i>^2^ are statistically about twice as large
as those based on <i>F</i>, and <i>R</i>- factors based on ALL data will be
even larger.
;
_reflns_number_total     2756
_reflns_number_gt     2646
_reflns_threshold_expression     I>2sigma(I)
_refine_ls_structure_factor_coef     Fsqd
_refine_ls_matrix_type     full
_refine_ls_R_factor_all     0.0333
_refine_ls_R_factor_gt     0.0315
_refine_ls_wR_factor_gt     0.0770
_refine_ls_wR_factor_ref     0.0782
_refine_ls_goodness_of_fit_ref     1.127
_refine_ls_restrained_S_all     1.126
_refine_ls_number_reflns     2756
_refine_ls_number_parameters     367
_refine_ls_number_restraints     1
_refine_ls_hydrogen_treatment     constr
_refine_ls_weighting_scheme     calc
_refine_ls_weighting_details
         'calc w=1/[\s^2^(Fo^2^)+(0.0389P)^2^+0.2820P] where P=(Fo^2^+2Fc^2^)/3'
_atom_sites_solution_hydrogens     geom
_atom_sites_solution_primary     direct
_atom_sites_solution_secondary     difmap
_refine_ls_shift/su_max     0.044
_refine_ls_shift/su_mean     0.001
_refine_diff_density_max     0.166
_refine_diff_density_min     -0.260
_refine_ls_extinction_method     none
_refine_ls_extinction_coef     ?
loop_
    _atom_type_symbol
    _atom_type_description
    _atom_type_scat_dispersion_real
    _atom_type_scat_dispersion_imag
    _atom_type_scat_source
    'C' 'C' 0.0033 0.0016
                         'International Tables Vol C Tables 4.2.6.8 and 6.1.1.4'
    'H' 'H' 0.0000 0.0000
                         'International Tables Vol C Tables 4.2.6.8 and 6.1.1.4'
    'N' 'N' 0.0061 0.0033
                         'International Tables Vol C Tables 4.2.6.8 and 6.1.1.4'
    'O' 'O' 0.0106 0.0060
                         'International Tables Vol C Tables 4.2.6.8 and 6.1.1.4'
_computing_data_collection     'APEX2 (Bruker, 2008)'
_computing_cell_refinement     'SAINT (Bruker, 2008)'
_computing_data_reduction     'SAINT (Bruker, 2008)'
_computing_structure_solution     'SHELXS97 (Sheldrick, 2008b)'
_computing_structure_refinement     'SHELXL97 (Sheldrick, 2008b)'
_computing_molecular_graphics     'X-SEED (Barbour, 2001)'
_computing_publication_material     'pubCIF (Westrip, 2010)'
loop_
    _atom_site_type_symbol
    _atom_site_label
    _atom_site_fract_x
    _atom_site_fract_y
    _atom_site_fract_z
    _atom_site_U_iso_or_equiv
    _atom_site_adp_type
    _atom_site_calc_flag
    _atom_site_refinement_flags
    _atom_site_occupancy
    _atom_site_disorder_assembly
    _atom_site_disorder_group
    O O2 -0.0711(2) 0.31769(5) 0.0870(2) 0.0206(3) Uani d . 1 . .
    H H2O -0.1727 0.3108 0.0154 0.031 Uiso calc R 1 . .
    O O1 0.6270(2) 0.17288(6) 0.3369(2) 0.0228(4) Uani d . 1 . .
    O O4 -0.0471(2) 0.14648(5) 0.5680(2) 0.0210(3) Uani d . 1 . .
    H H4O -0.1537 0.1540 0.5035 0.031 Uiso calc R 1 . .
    O O3 0.6359(2) 0.29454(6) 0.8222(2) 0.0217(4) Uani d . 1 . .
    C C22 -0.0250(3) 0.22737(8) 0.6122(3) 0.0178(5) Uani d . 1 . .
    H H22 -0.1639 0.2313 0.5614 0.021 Uiso calc R 1 . .
    C C18 0.3052(3) 0.25932(7) 0.7460(3) 0.0159(4) Uani d . 1 . .
    C C4 0.0430(3) 0.27980(8) 0.1369(3) 0.0167(4) Uani d . 1 . .
    C C5 -0.0379(3) 0.23644(8) 0.1061(3) 0.0176(5) Uani d . 1 . .
    H H5 -0.1749 0.2323 0.0510 0.021 Uiso calc R 1 . .
    C C21 0.0628(3) 0.18403(7) 0.6272(3) 0.0166(4) Uani d . 1 . .
    C C30 0.1868(3) 0.50908(7) 1.0211(3) 0.0165(4) Uani d . 1 . .
    C C7 0.4345(3) 0.16614(8) 0.2975(3) 0.0178(5) Uani d . 1 . .
    C C27 0.3502(3) 0.42371(8) 0.9189(3) 0.0161(4) Uani d . 1 . .
    C C24 0.4395(3) 0.29859(8) 0.8066(3) 0.0161(4) Uani d . 1 . .
    C C20 0.2715(3) 0.17818(8) 0.7049(3) 0.0182(5) Uani d . 1 . .
    H H20 0.3292 0.1493 0.7188 0.022 Uiso calc R 1 . .
    C C1 0.2959(3) 0.20472(8) 0.2383(3) 0.0162(4) Uani d . 1 . .
    C C26 0.4387(3) 0.38086(8) 0.8657(3) 0.0166(4) Uani d . 1 . .
    H H26 0.5806 0.3809 0.8407 0.020 Uiso calc R 1 . .
    C C6 0.0875(3) 0.19938(8) 0.1583(3) 0.0178(5) Uani d . 1 . .
    H H6 0.0324 0.1704 0.1399 0.021 Uiso calc R 1 . .
    C C8 0.3399(3) 0.12117(8) 0.3178(3) 0.0179(5) Uani d . 1 . .
    H H8 0.1998 0.1160 0.2723 0.021 Uiso calc R 1 . .
    C C3 0.2483(3) 0.28595(7) 0.2200(3) 0.0179(5) Uani d . 1 . .
    H H3 0.3007 0.3150 0.2428 0.021 Uiso calc R 1 . .
    C C25 0.3352(3) 0.34110(7) 0.8492(3) 0.0164(4) Uani d . 1 . .
    H H25 0.1907 0.3405 0.8656 0.020 Uiso calc R 1 . .
    C C23 0.0940(3) 0.26418(8) 0.6726(3) 0.0164(4) Uani d . 1 . .
    H H23 0.0332 0.2929 0.6646 0.020 Uiso calc R 1 . .
    C C29 0.0770(3) 0.46832(8) 1.0495(3) 0.0183(4) Uani d . 1 . .
    H H29 -0.0513 0.4693 1.1026 0.022 Uiso calc R 1 . .
    C C10 0.3791(3) 0.04249(7) 0.4464(3) 0.0165(4) Uani d . 1 . .
    C C32 0.4583(3) 0.46418(8) 0.8915(3) 0.0183(4) Uani d . 1 . .
    H H32 0.5873 0.4631 0.8397 0.022 Uiso calc R 1 . .
    C C19 0.3911(3) 0.21555(8) 0.7608(3) 0.0175(5) Uani d . 1 . .
    H H19 0.5311 0.2116 0.8090 0.021 Uiso calc R 1 . .
    C C28 0.1567(3) 0.42723(7) 1.0000(3) 0.0164(4) Uani d . 1 . .
    H H28 0.0808 0.4010 1.0206 0.020 Uiso calc R 1 . .
    C C2 0.3732(3) 0.24881(8) 0.2682(3) 0.0178(5) Uani d . 1 . .
    H H2 0.5110 0.2531 0.3213 0.021 Uiso calc R 1 . .
    C C9 0.4533(3) 0.08742(8) 0.4012(3) 0.0176(5) Uani d . 1 . .
    H H9 0.5963 0.0935 0.4339 0.021 Uiso calc R 1 . .
    C C13 0.2550(3) -0.04651(7) 0.5389(3) 0.0174(5) Uani d . 1 . .
    C C11 0.1743(3) 0.02584(8) 0.3928(3) 0.0179(4) Uani d . 1 . .
    H H11 0.0777 0.0444 0.3259 0.021 Uiso calc R 1 . .
    C C34 0.2379(4) 0.59098(8) 1.0528(4) 0.0260(5) Uani d . 1 . .
    H H34A 0.3797 0.5867 1.1087 0.039 Uiso calc R 1 . .
    H H34B 0.1724 0.6160 1.1095 0.039 Uiso calc R 1 . .
    H H34C 0.2434 0.5972 0.9257 0.039 Uiso calc R 1 . .
    C C12 0.1129(3) -0.01720(7) 0.4367(3) 0.0180(5) Uani d . 1 . .
    H H12 -0.0237 -0.0272 0.3987 0.022 Uiso calc R 1 . .
    C C14 0.4592(3) -0.02979(8) 0.5949(3) 0.0189(4) Uani d . 1 . .
    H H14 0.5556 -0.0480 0.6641 0.023 Uiso calc R 1 . .
    C C31 0.3797(3) 0.50556(8) 0.9388(3) 0.0183(4) Uani d . 1 . .
    H H31 0.4552 0.5317 0.9162 0.022 Uiso calc R 1 . .
    C C15 0.5175(3) 0.01333(7) 0.5481(3) 0.0182(5) Uani d . 1 . .
    H H15 0.6541 0.0234 0.5857 0.022 Uiso calc R 1 . .
    C C17 0.3609(4) -0.12290(8) 0.6381(3) 0.0230(5) Uani d . 1 . .
    H H17A 0.4533 -0.1263 0.5425 0.035 Uiso calc R 1 . .
    H H17B 0.2955 -0.1515 0.6607 0.035 Uiso calc R 1 . .
    H H17C 0.4421 -0.1128 0.7466 0.035 Uiso calc R 1 . .
    C C16 -0.0076(4) -0.10756(8) 0.5120(4) 0.0268(5) Uani d . 1 . .
    H H16A -0.1188 -0.0874 0.5420 0.040 Uiso calc R 1 . .
    H H16B -0.0294 -0.1368 0.5637 0.040 Uiso calc R 1 . .
    H H16C -0.0101 -0.1102 0.3823 0.040 Uiso calc R 1 . .
    C C33 -0.0982(4) 0.55599(8) 1.1320(4) 0.0258(5) Uani d . 1 . .
    H H33A -0.2015 0.5508 1.0308 0.039 Uiso calc R 1 . .
    H H33B -0.1138 0.5862 1.1766 0.039 Uiso calc R 1 . .
    H H33C -0.1200 0.5347 1.2269 0.039 Uiso calc R 1 . .
    N N2 0.1144(3) 0.55029(7) 1.0744(3) 0.0235(4) Uani d . 1 . .
    N N1 0.1970(3) -0.08973(6) 0.5844(3) 0.0206(4) Uani d . 1 . .
loop_
    _atom_site_aniso_label
    _atom_site_aniso_U_11
    _atom_site_aniso_U_22
    _atom_site_aniso_U_33
    _atom_site_aniso_U_12
    _atom_site_aniso_U_13
    _atom_site_aniso_U_23
    O2 0.0188(8) 0.0162(8) 0.0260(9) 0.0006(6) -0.0025(6) -0.0001(7)
    O1 0.0165(7) 0.0225(8) 0.0289(9) -0.0018(6) -0.0013(6) 0.0043(7)
    O4 0.0201(8) 0.0171(8) 0.0248(9) -0.0012(6) -0.0036(7) 0.0010(7)
    O3 0.0156(7) 0.0207(8) 0.0282(9) 0.0017(6) -0.0018(6) -0.0032(7)
    C22 0.0146(10) 0.0223(12) 0.0160(11) 0.0010(9) -0.0016(8) 0.0000(9)
    C18 0.0157(10) 0.0183(11) 0.0136(11) 0.0007(9) 0.0011(8) 0.0000(9)
    C4 0.0175(10) 0.0184(11) 0.0143(10) 0.0009(9) 0.0029(8) 0.0013(9)
    C5 0.0153(10) 0.0192(11) 0.0180(11) -0.0032(8) -0.0005(8) 0.0018(9)
    C21 0.0195(10) 0.0166(11) 0.0139(11) -0.0027(8) 0.0035(8) -0.0004(9)
    C30 0.0179(10) 0.0152(11) 0.0156(10) 0.0017(8) -0.0033(8) -0.0015(9)
    C7 0.0189(10) 0.0219(12) 0.0126(11) -0.0020(9) 0.0015(8) -0.0025(9)
    C27 0.0165(10) 0.0171(11) 0.0141(10) -0.0011(8) -0.0018(8) -0.0001(9)
    C24 0.0173(10) 0.0174(11) 0.0132(11) 0.0001(9) -0.0003(8) 0.0006(9)
    C20 0.0206(10) 0.0163(11) 0.0174(11) 0.0048(9) 0.0004(8) 0.0002(9)
    C1 0.0186(10) 0.0170(11) 0.0132(11) -0.0002(8) 0.0020(8) 0.0014(9)
    C26 0.0167(9) 0.0192(11) 0.0136(11) 0.0028(9) -0.0008(8) 0.0011(9)
    C6 0.0198(10) 0.0167(11) 0.0168(11) -0.0040(9) 0.0003(8) 0.0007(9)
    C8 0.0167(10) 0.0169(11) 0.0199(12) -0.0015(8) 0.0000(9) -0.0020(9)
    C3 0.0199(10) 0.0155(11) 0.0183(11) -0.0046(8) 0.0020(8) -0.0015(9)
    C25 0.0155(10) 0.0176(12) 0.0158(10) 0.0013(8) -0.0003(8) 0.0006(9)
    C23 0.0179(10) 0.0143(10) 0.0170(10) 0.0029(8) 0.0023(8) 0.0002(9)
    C29 0.0151(9) 0.0227(11) 0.0170(10) 0.0006(9) 0.0005(8) 0.0004(9)
    C10 0.0179(10) 0.0163(11) 0.0153(11) -0.0007(8) 0.0010(8) -0.0028(8)
    C32 0.0168(9) 0.0208(11) 0.0174(11) -0.0008(9) 0.0019(8) -0.0010(9)
    C19 0.0149(10) 0.0209(12) 0.0165(11) 0.0024(8) -0.0005(8) 0.0007(9)
    C28 0.0170(10) 0.0149(10) 0.0172(11) -0.0033(8) 0.0004(8) -0.0001(9)
    C2 0.0157(10) 0.0226(12) 0.0149(11) -0.0020(8) -0.0006(8) 0.0010(9)
    C9 0.0153(9) 0.0198(11) 0.0175(11) -0.0021(8) 0.0007(8) -0.0043(9)
    C13 0.0198(10) 0.0176(11) 0.0151(11) -0.0005(8) 0.0031(8) -0.0015(8)
    C11 0.0166(10) 0.0190(11) 0.0178(11) 0.0034(9) -0.0001(8) 0.0004(9)
    C34 0.0308(12) 0.0149(11) 0.0330(14) 0.0005(10) 0.0069(10) -0.0025(10)
    C12 0.0144(10) 0.0196(11) 0.0196(11) -0.0009(8) -0.0007(8) -0.0019(9)
    C14 0.0201(10) 0.0198(11) 0.0164(11) 0.0039(9) -0.0015(8) 0.0012(9)
    C31 0.0189(10) 0.0172(11) 0.0186(11) -0.0027(9) -0.0005(8) 0.0000(9)
    C15 0.0169(10) 0.0199(11) 0.0174(11) -0.0010(8) -0.0006(8) -0.0025(9)
    C17 0.0265(11) 0.0183(11) 0.0237(12) 0.0008(9) -0.0007(10) 0.0043(9)
    C16 0.0235(11) 0.0207(12) 0.0352(14) -0.0044(9) -0.0025(10) 0.0053(10)
    C33 0.0250(12) 0.0219(12) 0.0310(13) 0.0032(10) 0.0053(10) -0.0032(10)
    N2 0.0196(9) 0.0182(10) 0.0333(11) -0.0004(8) 0.0048(8) -0.0041(8)
    N1 0.0178(9) 0.0173(9) 0.0262(10) -0.0007(8) -0.0011(8) 0.0037(8)
_geom_special_details
;
All e.s.d.'s (except the e.s.d. in the dihedral angle between two l.s. planes)
are estimated using the full covariance matrix. The cell e.s.d.'s are taken
into account individually in the estimation of e.s.d.'s in distances, angles
and torsion angles; correlations between e.s.d.'s in cell parameters are only
used when they are defined by crystal symmetry. An approximate (isotropic)
treatment of cell e.s.d.'s is used for estimating e.s.d.'s involving l.s.
planes.
;
loop_
    _geom_bond_atom_site_label_1
    _geom_bond_atom_site_label_2
    _geom_bond_site_symmetry_2
    _geom_bond_distance
    _geom_bond_publ_flag
    O2 C4 . 1.363(3) ?
    O2 H2O . 0.8200 ?
    O1 C7 . 1.239(3) ?
    O4 C21 . 1.359(3) ?
    O4 H4O . 0.8200 ?
    O3 C24 . 1.239(3) ?
    C22 C23 . 1.373(3) ?
    C22 C21 . 1.395(3) ?
    C22 H22 . 0.9300 ?
    C18 C23 . 1.401(3) ?
    C18 C19 . 1.402(3) ?
    C18 C24 . 1.481(3) ?
    C4 C5 . 1.389(3) ?
    C4 C3 . 1.395(3) ?
    C5 C6 . 1.385(3) ?
    C5 H5 . 0.9300 ?
    C21 C20 . 1.400(3) ?
    C30 N2 . 1.370(3) ?
    C30 C31 . 1.411(3) ?
    C30 C29 . 1.413(3) ?
    C7 C8 . 1.469(3) ?
    C7 C1 . 1.478(3) ?
    C27 C32 . 1.399(3) ?
    C27 C28 . 1.410(3) ?
    C27 C26 . 1.451(3) ?
    C24 C25 . 1.464(3) ?
    C20 C19 . 1.379(3) ?
    C20 H20 . 0.9300 ?
    C1 C2 . 1.401(3) ?
    C1 C6 . 1.402(3) ?
    C26 C25 . 1.344(3) ?
    C26 H26 . 0.9300 ?
    C6 H6 . 0.9300 ?
    C8 C9 . 1.344(3) ?
    C8 H8 . 0.9300 ?
    C3 C2 . 1.379(3) ?
    C3 H3 . 0.9300 ?
    C25 H25 . 0.9300 ?
    C23 H23 . 0.9300 ?
    C29 C28 . 1.376(3) ?
    C29 H29 . 0.9300 ?
    C10 C15 . 1.398(3) ?
    C10 C11 . 1.406(3) ?
    C10 C9 . 1.456(3) ?
    C32 C31 . 1.375(3) ?
    C32 H32 . 0.9300 ?
    C19 H19 . 0.9300 ?
    C28 H28 . 0.9300 ?
    C2 H2 . 0.9300 ?
    C9 H9 . 0.9300 ?
    C13 N1 . 1.378(3) ?
    C13 C14 . 1.407(3) ?
    C13 C12 . 1.415(3) ?
    C11 C12 . 1.376(3) ?
    C11 H11 . 0.9300 ?
    C34 N2 . 1.448(3) ?
    C34 H34A . 0.9600 ?
    C34 H34B . 0.9600 ?
    C34 H34C . 0.9600 ?
    C12 H12 . 0.9300 ?
    C14 C15 . 1.378(3) ?
    C14 H14 . 0.9300 ?
    C31 H31 . 0.9300 ?
    C15 H15 . 0.9300 ?
    C17 N1 . 1.454(3) ?
    C17 H17A . 0.9600 ?
    C17 H17B . 0.9600 ?
    C17 H17C . 0.9600 ?
    C16 N1 . 1.452(3) ?
    C16 H16A . 0.9600 ?
    C16 H16B . 0.9600 ?
    C16 H16C . 0.9600 ?
    C33 N2 . 1.452(3) ?
    C33 H33A . 0.9600 ?
    C33 H33B . 0.9600 ?
    C33 H33C . 0.9600 ?
loop_
    _geom_angle_atom_site_label_1
    _geom_angle_atom_site_label_2
    _geom_angle_atom_site_label_3
    _geom_angle_site_symmetry_1
    _geom_angle_site_symmetry_3
    _geom_angle
    _geom_angle_publ_flag
    C4 O2 H2O . . 109.5 ?
    C21 O4 H4O . . 109.5 ?
    C23 C22 C21 . . 119.95(19) ?
    C23 C22 H22 . . 120.0 ?
    C21 C22 H22 . . 120.0 ?
    C23 C18 C19 . . 118.2(2) ?
    C23 C18 C24 . . 122.4(2) ?
    C19 C18 C24 . . 119.43(19) ?
    O2 C4 C5 . . 122.33(18) ?
    O2 C4 C3 . . 117.3(2) ?
    C5 C4 C3 . . 120.3(2) ?
    C6 C5 C4 . . 119.37(19) ?
    C6 C5 H5 . . 120.3 ?
    C4 C5 H5 . . 120.3 ?
    O4 C21 C22 . . 122.38(19) ?
    O4 C21 C20 . . 117.75(19) ?
    C22 C21 C20 . . 119.9(2) ?
    N2 C30 C31 . . 120.7(2) ?
    N2 C30 C29 . . 122.25(19) ?
    C31 C30 C29 . . 116.99(19) ?
    O1 C7 C8 . . 121.3(2) ?
    O1 C7 C1 . . 119.2(2) ?
    C8 C7 C1 . . 119.46(18) ?
    C32 C27 C28 . . 116.7(2) ?
    C32 C27 C26 . . 120.11(18) ?
    C28 C27 C26 . . 123.17(19) ?
    O3 C24 C25 . . 121.8(2) ?
    O3 C24 C18 . . 119.52(19) ?
    C25 C24 C18 . . 118.70(18) ?
    C19 C20 C21 . . 119.6(2) ?
    C19 C20 H20 . . 120.2 ?
    C21 C20 H20 . . 120.2 ?
    C2 C1 C6 . . 118.1(2) ?
    C2 C1 C7 . . 118.76(19) ?
    C6 C1 C7 . . 123.1(2) ?
    C25 C26 C27 . . 126.26(19) ?
    C25 C26 H26 . . 116.9 ?
    C27 C26 H26 . . 116.9 ?
    C5 C6 C1 . . 121.3(2) ?
    C5 C6 H6 . . 119.3 ?
    C1 C6 H6 . . 119.3 ?
    C9 C8 C7 . . 120.84(19) ?
    C9 C8 H8 . . 119.6 ?
    C7 C8 H8 . . 119.6 ?
    C2 C3 C4 . . 119.8(2) ?
    C2 C3 H3 . . 120.1 ?
    C4 C3 H3 . . 120.1 ?
    C26 C25 C24 . . 123.03(19) ?
    C26 C25 H25 . . 118.5 ?
    C24 C25 H25 . . 118.5 ?
    C22 C23 C18 . . 121.2(2) ?
    C22 C23 H23 . . 119.4 ?
    C18 C23 H23 . . 119.4 ?
    C28 C29 C30 . . 121.08(19) ?
    C28 C29 H29 . . 119.5 ?
    C30 C29 H29 . . 119.5 ?
    C15 C10 C11 . . 116.80(19) ?
    C15 C10 C9 . . 119.14(19) ?
    C11 C10 C9 . . 124.1(2) ?
    C31 C32 C27 . . 122.06(19) ?
    C31 C32 H32 . . 119.0 ?
    C27 C32 H32 . . 119.0 ?
    C20 C19 C18 . . 121.1(2) ?
    C20 C19 H19 . . 119.4 ?
    C18 C19 H19 . . 119.4 ?
    C29 C28 C27 . . 121.9(2) ?
    C29 C28 H28 . . 119.1 ?
    C27 C28 H28 . . 119.1 ?
    C3 C2 C1 . . 121.03(19) ?
    C3 C2 H2 . . 119.5 ?
    C1 C2 H2 . . 119.5 ?
    C8 C9 C10 . . 127.8(2) ?
    C8 C9 H9 . . 116.1 ?
    C10 C9 H9 . . 116.1 ?
    N1 C13 C14 . . 120.6(2) ?
    N1 C13 C12 . . 121.82(19) ?
    C14 C13 C12 . . 117.56(19) ?
    C12 C11 C10 . . 121.8(2) ?
    C12 C11 H11 . . 119.1 ?
    C10 C11 H11 . . 119.1 ?
    N2 C34 H34A . . 109.5 ?
    N2 C34 H34B . . 109.5 ?
    H34A C34 H34B . . 109.5 ?
    N2 C34 H34C . . 109.5 ?
    H34A C34 H34C . . 109.5 ?
    H34B C34 H34C . . 109.5 ?
    C11 C12 C13 . . 120.82(19) ?
    C11 C12 H12 . . 119.6 ?
    C13 C12 H12 . . 119.6 ?
    C15 C14 C13 . . 120.5(2) ?
    C15 C14 H14 . . 119.7 ?
    C13 C14 H14 . . 119.7 ?
    C32 C31 C30 . . 121.2(2) ?
    C32 C31 H31 . . 119.4 ?
    C30 C31 H31 . . 119.4 ?
    C14 C15 C10 . . 122.4(2) ?
    C14 C15 H15 . . 118.8 ?
    C10 C15 H15 . . 118.8 ?
    N1 C17 H17A . . 109.5 ?
    N1 C17 H17B . . 109.5 ?
    H17A C17 H17B . . 109.5 ?
    N1 C17 H17C . . 109.5 ?
    H17A C17 H17C . . 109.5 ?
    H17B C17 H17C . . 109.5 ?
    N1 C16 H16A . . 109.5 ?
    N1 C16 H16B . . 109.5 ?
    H16A C16 H16B . . 109.5 ?
    N1 C16 H16C . . 109.5 ?
    H16A C16 H16C . . 109.5 ?
    H16B C16 H16C . . 109.5 ?
    N2 C33 H33A . . 109.5 ?
    N2 C33 H33B . . 109.5 ?
    H33A C33 H33B . . 109.5 ?
    N2 C33 H33C . . 109.5 ?
    H33A C33 H33C . . 109.5 ?
    H33B C33 H33C . . 109.5 ?
    C30 N2 C34 . . 120.61(18) ?
    C30 N2 C33 . . 121.81(19) ?
    C34 N2 C33 . . 117.11(19) ?
    C13 N1 C16 . . 119.52(19) ?
    C13 N1 C17 . . 119.53(18) ?
    C16 N1 C17 . . 116.36(19) ?
loop_
    _geom_torsion_atom_site_label_1
    _geom_torsion_atom_site_label_2
    _geom_torsion_atom_site_label_3
    _geom_torsion_atom_site_label_4
    _geom_torsion_site_symmetry_1
    _geom_torsion_site_symmetry_2
    _geom_torsion_site_symmetry_3
    _geom_torsion_site_symmetry_4
    _geom_torsion
    _geom_torsion_publ_flag
    O2 C4 C5 C6 . . . . 179.2(2) ?
    C3 C4 C5 C6 . . . . -0.2(3) ?
    C23 C22 C21 O4 . . . . -179.3(2) ?
    C23 C22 C21 C20 . . . . 0.4(3) ?
    C23 C18 C24 O3 . . . . -160.0(2) ?
    C19 C18 C24 O3 . . . . 19.5(3) ?
    C23 C18 C24 C25 . . . . 21.0(3) ?
    C19 C18 C24 C25 . . . . -159.5(2) ?
    O4 C21 C20 C19 . . . . 177.69(19) ?
    C22 C21 C20 C19 . . . . -2.1(3) ?
    O1 C7 C1 C2 . . . . -14.6(3) ?
    C8 C7 C1 C2 . . . . 162.1(2) ?
    O1 C7 C1 C6 . . . . 167.3(2) ?
    C8 C7 C1 C6 . . . . -16.0(3) ?
    C32 C27 C26 C25 . . . . -165.5(2) ?
    C28 C27 C26 C25 . . . . 14.9(4) ?
    C4 C5 C6 C1 . . . . -1.3(3) ?
    C2 C1 C6 C5 . . . . 1.4(3) ?
    C7 C1 C6 C5 . . . . 179.5(2) ?
    O1 C7 C8 C9 . . . . 8.5(3) ?
    C1 C7 C8 C9 . . . . -168.1(2) ?
    O2 C4 C3 C2 . . . . -178.01(19) ?
    C5 C4 C3 C2 . . . . 1.4(3) ?
    C27 C26 C25 C24 . . . . -175.8(2) ?
    O3 C24 C25 C26 . . . . 16.2(4) ?
    C18 C24 C25 C26 . . . . -164.8(2) ?
    C21 C22 C23 C18 . . . . 1.4(3) ?
    C19 C18 C23 C22 . . . . -1.6(3) ?
    C24 C18 C23 C22 . . . . 177.9(2) ?
    N2 C30 C29 C28 . . . . -177.9(2) ?
    C31 C30 C29 C28 . . . . 0.5(3) ?
    C28 C27 C32 C31 . . . . -0.8(3) ?
    C26 C27 C32 C31 . . . . 179.6(2) ?
    C21 C20 C19 C18 . . . . 1.9(3) ?
    C23 C18 C19 C20 . . . . -0.1(3) ?
    C24 C18 C19 C20 . . . . -179.62(19) ?
    C30 C29 C28 C27 . . . . -0.1(3) ?
    C32 C27 C28 C29 . . . . 0.2(3) ?
    C26 C27 C28 C29 . . . . 179.8(2) ?
    C4 C3 C2 C1 . . . . -1.3(3) ?
    C6 C1 C2 C3 . . . . -0.1(3) ?
    C7 C1 C2 C3 . . . . -178.3(2) ?
    C7 C8 C9 C10 . . . . 174.2(2) ?
    C15 C10 C9 C8 . . . . -174.3(2) ?
    C11 C10 C9 C8 . . . . 6.1(4) ?
    C15 C10 C11 C12 . . . . -0.6(3) ?
    C9 C10 C11 C12 . . . . 179.0(2) ?
    C10 C11 C12 C13 . . . . 0.2(3) ?
    N1 C13 C12 C11 . . . . 180.0(2) ?
    C14 C13 C12 C11 . . . . 0.7(3) ?
    N1 C13 C14 C15 . . . . 179.5(2) ?
    C12 C13 C14 C15 . . . . -1.1(3) ?
    C27 C32 C31 C30 . . . . 1.2(3) ?
    N2 C30 C31 C32 . . . . 177.3(2) ?
    C29 C30 C31 C32 . . . . -1.0(3) ?
    C13 C14 C15 C10 . . . . 0.8(3) ?
    C11 C10 C15 C14 . . . . 0.1(3) ?
    C9 C10 C15 C14 . . . . -179.5(2) ?
    C31 C30 N2 C34 . . . . -2.0(3) ?
    C29 C30 N2 C34 . . . . 176.3(2) ?
    C31 C30 N2 C33 . . . . 169.9(2) ?
    C29 C30 N2 C33 . . . . -11.8(3) ?
    C14 C13 N1 C16 . . . . -174.7(2) ?
    C12 C13 N1 C16 . . . . 6.0(3) ?
    C14 C13 N1 C17 . . . . -19.6(3) ?
    C12 C13 N1 C17 . . . . 161.1(2) ?
loop_
    _geom_hbond_atom_site_label_D
    _geom_hbond_atom_site_label_H
    _geom_hbond_atom_site_label_A
    _geom_hbond_site_symmetry_A
    _geom_hbond_distance_DH
    _geom_hbond_distance_HA
    _geom_hbond_distance_DA
    _geom_hbond_angle_DHA
    O4 H4O O1 1_455 0.82 1.85 2.670(2) 173
    O2 H2O O3 1_454 0.82 1.85 2.659(2) 169
data_global
_journal_date_recd_electronic     2010-06-07
_journal_date_accepted     2010-06-21
_journal_name_full     'Acta Crystallographica, Section E'
_journal_year     2010
_journal_volume     66
_journal_issue      7
_journal_page_first     o1808
_journal_page_last     o1808
_journal_paper_category     QO
_journal_coeditor_code     FJ2315
_publ_contact_author_name     'Kong Mun Lo'
_publ_contact_author_address
;
Department of Chemistry
University of Malaya
50603 Kuala Lumpur
Malaysia
;
_publ_contact_author_email     'kmlo@um.edu.my'
_publ_contact_author_fax     '03 7967 4193'
_publ_contact_author_phone     '03 7967 4262'
_publ_section_title
;
(3<i>E</i>)-3-[4-(Dimethylamino)phenyl]-1-(4-hydroxyphenyl)prop-2-en-1-one
;
loop_
    _publ_author_name
    _publ_author_footnote
    _publ_author_address
    'Aurangzeb Hasan' .
;
Department of Chemistry,
University of Malaya,
50603 Kuala Lumpur,
Malaysia
;
    'Nadeem Akhtar' .
;
Laboratory of Natural Products,
Institute of Bioscience,
University Putra Malaysia,
43400 UPM Serdang,
Selangor Darul Ehsan,
Malaysia
;
    'Nordin Hj Lajis' .
;
Department of Chemistry,
Faculty of Science,
University Putra Malaysia,
43400 UPM Serdang,
Selangor Darul Ehsan,
Malaysia
;
    'Aqilah Fasihah Binti Rusli' .
;
Department of Chemistry,
Faculty of Science,
University Putra Malaysia,
43400 UPM Serdang,
Selangor Darul Ehsan,
Malaysia
;
    'Lo, Kong Mun' .
;
Department of Chemistry,
University of Malaya,
50603 Kuala Lumpur,
Malaysia
;
