# Supplementary material for: (3E)-3-[4-(Dimethyl­amino)­phen­yl]-1-(4-hy­droxy­phen­yl)prop-2-en-1-one
Source: Acta Crystallogr Sect E Struct Rep Online. 2010 Jun 26;66(Pt 7):o1808. doi: 10.1107/S1600536810024050 (PMC3006762; doi:10.1107/S1600536810024050)
Supplement: Supplementary file 2 [file e-66-o1808-Isup2.hkl]

# 
# h,k,l, Fc-squared, Fo-squared, sigma(Fo-squared) and status flag 
# 
data_I
_shelx_title ' 1411_0m in P2(1)' 
_shelx_refln_list_code          4 
_shelx_F_calc_maximum      165.95 
_exptl_crystal_F_000       568.00 
_reflns_d_resolution_high  0.8107 
 
loop_ 
 _symmetry_equiv_pos_as_xyz 
 'x, y, z' 
 '-x, y+1/2, -z' 
 
_cell_length_a     6.3070 
_cell_length_b    29.5285 
_cell_length_c     7.3880 
_cell_angle_alpha  90.000 
_cell_angle_beta   95.056 
_cell_angle_gamma  90.000 
 
_shelx_F_squared_multiplier     1.000 
 
loop_ 
 _refln_index_h 
 _refln_index_k 
 _refln_index_l 
 _refln_F_squared_calc 
 _refln_F_squared_meas 
 _refln_F_squared_sigma 
 _refln_observed_status 
   1   0   0        6.84        3.08      0.95 o 
   2   0   0     2029.83     1902.51     22.51 o 
   3   0   0      946.72     1093.91     11.55 o 
   4   0   0      570.94      628.24     10.69 o 
   5   0   0        4.02       10.08      1.22 o 
   6   0   0       49.20       48.27      2.81 o 
   7   0   0      168.89      177.65      5.13 o 
   1   1   0     2540.50     2333.51     18.14 o 
   2   1   0      600.26      574.18      4.96 o 
   3   1   0       75.46      101.24      3.32 o 
   4   1   0        8.61       14.35      0.97 o 
   5   1   0       47.36       45.68      2.33 o 
   6   1   0      391.39      377.85      4.96 o 
   7   1   0       28.29       29.43      2.25 o 
   0   2   0      143.45      139.12      4.98 o 
   1   2   0      425.03      413.89      3.45 o 
   2   2   0       67.84       58.34      1.30 o 
   3   2   0     4318.83     4688.25     30.46 o 
   4   2   0       22.76       27.18      1.12 o 
   5   2   0       27.12       24.52      1.53 o 
   6   2   0      124.55      123.12      2.71 o 
   7   2   0        0.35        0.99      0.91 o 
   1   3   0     1564.81     1476.94     10.18 o 
   2   3   0      119.94      111.29      1.57 o 
   3   3   0      635.10      706.24      6.23 o 
   4   3   0       41.48       60.40      1.43 o 
   5   3   0      101.45       96.44      1.98 o 
   6   3   0        8.70        7.24      1.07 o 
   7   3   0      173.06      163.97      3.76 o 
   0   4   0     4833.63     4316.43     48.89 o 
   1   4   0      205.56      185.63      1.68 o 
   2   4   0      298.09      258.23      2.77 o 
   3   4   0      224.74      217.43      4.71 o 
   4   4   0      141.00      137.44      2.23 o 
   5   4   0       91.63       95.25      2.11 o 
   6   4   0       22.35       20.43      1.43 o 
   7   4   0       32.48       29.52      1.84 o 
   1   5   0      580.56      566.87      5.01 o 
   2   5   0      270.44      257.31      2.42 o 
   3   5   0      834.03      865.92      6.73 o 
   4   5   0      343.88      373.84      3.90 o 
   5   5   0       76.83       72.99      2.25 o 
   6   5   0      139.89      139.59      3.19 o 
   7   5   0      111.39       95.76      3.35 o 
   0   6   0      100.37       92.32      1.55 o 
   1   6   0      424.82      403.20      5.22 o 
   2   6   0      243.36      246.54      3.97 o 
   3   6   0        3.60        4.90      0.54 o 
   4   6   0      206.53      190.13      2.54 o 
   5   6   0      115.36      113.59      2.47 o 
   6   6   0       68.45       68.93      2.22 o 
   7   6   0       45.39       47.21      3.23 o 
   1   7   0       39.33       35.90      2.71 o 
   2   7   0      574.78      584.76      7.05 o 
   3   7   0      311.53      310.30      3.02 o 
   4   7   0       36.95       44.58      1.28 o 
   5   7   0       99.12      102.51      2.34 o 
   6   7   0       89.54       88.44      2.43 o 
   7   7   0       31.07       28.94      2.69 o 
   0   8   0     1712.50     1557.30     14.68 o 
   1   8   0      292.63      279.85      3.87 o 
   2   8   0      238.11      255.93      4.09 o 
   3   8   0       38.57       38.68      1.38 o 
   4   8   0      255.74      269.22      4.15 o 
   5   8   0      327.16      317.66      5.21 o 
   6   8   0      308.43      319.56      5.09 o 
   7   8   0       12.62        5.63      1.77 o 
   1   9   0       85.64       86.96      3.31 o 
   2   9   0      940.54      951.58     10.52 o 
   3   9   0      119.33      118.75      3.01 o 
   4   9   0       11.78       12.70      1.54 o 
   5   9   0     1547.37     1540.41     13.76 o 
   6   9   0      117.00      114.88      3.11 o 
   7   9   0       25.34       24.22      2.22 o 
   0  10   0     1178.38     1100.88     10.99 o 
   1  10   0      732.63      728.58      8.11 o 
   2  10   0      579.68      627.68      7.73 o 
   3  10   0       58.82       73.17      2.16 o 
   4  10   0       98.78       91.08      2.66 o 
   5  10   0      238.18      230.11      4.04 o 
   6  10   0      538.53      520.01      8.01 o 
   7  10   0       29.51       23.23      2.23 o 
   1  11   0      124.71      129.25      2.07 o 
   2  11   0     3725.72     3920.16     36.85 o 
   3  11   0      418.28      422.28      6.44 o 
   4  11   0      432.13      399.25      5.60 o 
   5  11   0     1327.44     1312.86     12.25 o 
   6  11   0       78.51       80.55      4.98 o 
   7  11   0      143.68      154.55      4.43 o 
   0  12   0      259.31      254.25      4.23 o 
   1  12   0     1077.68     1112.07      9.91 o 
   2  12   0     2391.57     2614.05     25.55 o 
   3  12   0       57.92       71.01      2.49 o 
   4  12   0        0.34        1.36      0.75 o 
   5  12   0       43.84       41.94      2.84 o 
   6  12   0      123.35      120.86      3.75 o 
   7  12   0       22.34       20.82      2.26 o 
   1  13   0     3788.27     3909.24     31.06 o 
   2  13   0       52.15       46.07      1.94 o 
   3  13   0      105.18       94.15      2.87 o 
   4  13   0     1049.92     1079.06     10.23 o 
   5  13   0       82.08       80.43      4.59 o 
   6  13   0      369.19      359.39      6.47 o 
   7  13   0       34.03       42.46      3.25 o 
   0  14   0      927.08      907.00      9.91 o 
   1  14   0     1457.95     1541.77     11.99 o 
   2  14   0      453.55      456.93      6.55 o 
   3  14   0        3.19        3.62      1.03 o 
   4  14   0      309.05      321.47      4.67 o 
   5  14   0      713.61      711.18     10.63 o 
   6  14   0       64.52       61.19      3.16 o 
   7  14   0       26.09       32.11      2.64 o 
   1  15   0      145.99      160.16      2.37 o 
   2  15   0        0.99        4.01      0.98 o 
   3  15   0       70.56       76.07      2.77 o 
   4  15   0     1216.78     1195.11     12.85 o 
   5  15   0       10.33       10.72      1.80 o 
   6  15   0       24.66       26.20      2.29 o 
   7  15   0       11.91       17.57      3.18 o 
   0  16   0      308.85      317.00      4.64 o 
   1  16   0       25.51       21.06      1.43 o 
   2  16   0       53.64       36.16      3.46 o 
   3  16   0       94.99       95.67      3.06 o 
   4  16   0      794.78      782.41     10.36 o 
   5  16   0      188.77      190.80      7.73 o 
   6  16   0        0.79        0.40      1.95 o 
   1  17   0      131.53      170.98      2.58 o 
   2  17   0       84.08       83.20      2.02 o 
   3  17   0      158.99      156.43      4.02 o 
   4  17   0      196.12      209.28      5.05 o 
   5  17   0      224.72      228.69      5.63 o 
   6  17   0       11.99       10.56      1.80 o 
   0  18   0       49.04       56.35      2.39 o 
   1  18   0      152.08      135.93      2.34 o 
   2  18   0       11.40       11.72      1.00 o 
   3  18   0      180.59      177.39      4.34 o 
   4  18   0      282.06      265.56      5.76 o 
   5  18   0      196.37      192.53      5.87 o 
   6  18   0       59.73       59.23      3.24 o 
   1  19   0        8.79       14.57      0.99 o 
   2  19   0      256.29      262.21      3.91 o 
   3  19   0      278.78      261.30      6.65 o 
   4  19   0       40.05       43.86      2.85 o 
   5  19   0       65.55       63.22      2.97 o 
   6  19   0        3.64       -0.09      1.71 o 
   0  20   0       36.73       41.47      2.45 o 
   1  20   0      107.61       98.51      2.13 o 
   2  20   0       61.79       50.73      2.12 o 
   3  20   0      195.88      198.77      6.39 o 
   4  20   0       32.46       28.70      2.34 o 
   5  20   0       60.25       61.28      3.39 o 
   6  20   0       33.02       36.73      2.79 o 
   1  21   0       17.06       20.67      1.19 o 
   2  21   0       12.11       13.72      1.63 o 
   3  21   0       71.66       67.39      4.32 o 
   4  21   0       23.05       25.18      3.08 o 
   5  21   0       13.21       12.35      1.69 o 
   6  21   0        3.56        1.56      1.53 o 
   0  22   0      431.32      410.23     13.04 o 
   1  22   0      631.18      606.58      6.33 o 
   2  22   0      141.38      146.41      3.92 o 
   3  22   0       54.47       44.85      3.23 o 
   4  22   0      153.81      133.34      4.26 o 
   5  22   0       12.49       11.89      1.70 o 
   6  22   0      138.61      145.75      4.60 o 
   1  23   0      870.75      871.37      8.32 o 
   2  23   0       46.32       48.07      3.78 o 
   3  23   0      102.89       88.84      3.36 o 
   4  23   0       13.91       11.84      1.87 o 
   5  23   0       48.92       53.61      2.99 o 
   6  23   0        0.41        0.84      1.49 o 
   0  24   0     1653.12     1561.41     20.64 o 
   1  24   0     2531.58     2460.61     19.31 o 
   2  24   0      355.16      343.26      6.47 o 
   3  24   0       34.90       29.10      2.36 o 
   4  24   0      253.31      192.98      6.21 o 
   5  24   0       84.56       80.39      3.54 o 
   1  25   0      255.68      276.23      4.78 o 
   2  25   0      179.28      180.90      4.64 o 
   3  25   0       68.82       60.91      3.37 o 
   4  25   0       21.54       19.76      2.29 o 
   5  25   0      178.71      191.33      5.65 o 
   0  26   0      135.98      137.24      7.47 o 
   1  26   0       37.89       39.17      2.46 o 
   2  26   0      296.67      281.37      7.75 o 
   3  26   0       69.23       55.73      3.19 o 
   4  26   0        3.78        4.66      1.58 o 
   5  26   0       16.64       19.06      2.13 o 
   1  27   0      182.70      180.19      4.46 o 
   2  27   0      159.92      157.56      4.47 o 
   3  27   0      165.79      157.13      4.68 o 
   4  27   0        7.35        8.53      2.51 o 
   5  27   0       22.10       24.81      2.17 o 
   0  28   0       24.52       23.71      3.79 o 
   1  28   0        6.31        6.16      1.41 o 
   2  28   0       55.50       59.10      3.28 o 
   3  28   0      113.05      118.97      4.27 o 
   4  28   0       14.48       11.45      2.04 o 
   1  29   0       65.90       61.03      3.85 o 
   2  29   0      186.80      176.77      4.87 o 
   3  29   0      106.98       89.24      3.73 o 
   4  29   0        4.79        7.21      1.81 o 
   0  30   0      119.62      117.36      7.11 o 
   1  30   0       73.96       70.00      3.75 o 
   2  30   0       18.32       17.60      2.36 o 
   3  30   0        9.71       11.83      2.34 o 
   4  30   0       10.98       18.97      4.30 o 
   1  31   0       14.62       12.57      3.32 o 
   2  31   0       58.34       66.67      3.46 o 
   3  31   0        3.42        5.41      1.73 o 
   4  31   0       26.39       33.37      3.06 o 
   0  32   0       25.91       25.13      4.27 o 
   1  32   0       34.54       36.99      5.22 o 
   2  32   0        2.30        2.26      1.40 o 
   3  32   0        2.24        4.17      1.81 o 
   1  33   0       20.13       15.17      3.79 o 
   2  33   0       12.07       11.62      3.56 o 
   3  33   0       89.18      109.87      4.42 o 
   0  34   0      259.69      286.89     12.09 o 
   1  34   0       23.74       24.42      4.50 o 
   2  34   0        8.00       12.09      3.56 o 
   1  35   0       44.62       48.61      5.93 o 
   2  35   0       17.34       26.56      4.74 o 
   0  36   0      320.15      339.76     13.75 o 
   1  36   0       42.26       47.18      5.93 o 
  -7   0   1       12.94       11.19      1.82 o 
  -6   0   1       14.48       14.49      1.77 o 
  -5   0   1       97.34       94.04      3.14 o 
  -4   0   1      347.96      375.13      7.11 o 
  -3   0   1      293.22      282.99      5.36 o 
  -2   0   1        0.32       -0.47      0.95 o 
  -1   0   1      102.08       78.48      2.61 o 
   0   0   1        0.58        0.24      0.21 o 
   1   0   1      742.60      740.47     30.47 o 
   2   0   1      956.30      914.29     11.48 o 
   3   0   1        9.03        8.92      1.25 o 
   4   0   1      364.62      367.90      7.02 o 
   5   0   1       18.41       16.74      1.72 o 
   6   0   1      107.34       96.11      6.50 o 
   7   0   1       15.48       12.96      1.92 o 
  -7   1   1       83.23       82.84      2.53 o 
  -6   1   1       16.59       17.71      1.35 o 
  -5   1   1       33.52       31.23      1.47 o 
  -4   1   1     1042.94     1157.59     10.16 o 
  -3   1   1      239.27      299.04      3.90 o 
  -2   1   1        8.07        7.05      0.62 o 
  -1   1   1     2017.21     1926.59     13.59 o 
   0   1   1       94.00       91.01      1.53 o 
   1   1   1    16938.50    14750.08    131.32 o 
   2   1   1      193.63      190.68      2.60 o 
   3   1   1        0.17       -0.19      0.57 o 
   4   1   1       86.36       86.71      1.87 o 
   5   1   1      114.99      122.52      2.26 o 
   6   1   1       58.59       56.89      1.95 o 
   7   1   1        3.45        5.07      1.14 o 
  -7   2   1      215.59      202.99      3.80 o 
  -6   2   1       90.17       82.27      2.27 o 
  -5   2   1       45.80       37.31      1.56 o 
  -4   2   1      145.08      166.48      3.15 o 
  -3   2   1       66.65       65.09      2.72 o 
  -2   2   1     1304.80     1277.57      9.87 o 
  -1   2   1     3438.51     3181.57     18.89 o 
   0   2   1     1354.54     1365.29     12.27 o 
   1   2   1      209.92      202.07      6.24 o 
   2   2   1      621.79      620.12      5.22 o 
   3   2   1      668.99      791.03      6.34 o 
   4   2   1      468.41      506.52      5.02 o 
   5   2   1       23.40       24.67      1.25 o 
   6   2   1       35.57       33.40      1.73 o 
   7   2   1       63.36       60.81      2.51 o 
  -7   3   1       32.05       32.74      2.04 o 
  -6   3   1       37.54       36.04      1.89 o 
  -5   3   1       39.46       34.89      1.82 o 
  -4   3   1      377.92      399.20      4.68 o 
  -3   3   1      697.74      675.61      6.24 o 
  -2   3   1      604.50      592.64      5.15 o 
  -1   3   1     8809.66     7930.85     72.59 o 
   0   3   1      569.90      571.85      5.61 o 
   1   3   1        5.95        4.70      0.49 o 
   2   3   1      966.17      920.81      8.10 o 
   3   3   1      949.89      960.88      7.43 o 
   4   3   1       89.44      112.22      1.94 o 
   5   3   1       39.51       32.68      1.42 o 
   6   3   1      138.78      131.62      2.82 o 
   7   3   1       21.03       23.02      1.72 o 
  -7   4   1       82.73       78.12      3.28 o 
  -6   4   1       90.48       86.70      2.36 o 
  -5   4   1       33.74       31.48      1.67 o 
  -4   4   1        9.15        9.72      0.83 o 
  -3   4   1      255.22      247.67      3.11 o 
  -2   4   1     1138.12     1136.36      8.26 o 
  -1   4   1     6019.80     5628.75     35.70 o 
   0   4   1     4359.80     4091.50     43.63 o 
   1   4   1      123.10      100.04      1.52 o 
   2   4   1      788.24      749.83      6.28 o 
   3   4   1      725.96      775.44      6.30 o 
   4   4   1      203.19      205.64      2.63 o 
   5   4   1      394.49      394.87      4.46 o 
   6   4   1      461.17      422.33      5.35 o 
   7   4   1        1.64       -0.02      1.02 o 
  -7   5   1        5.35        2.74      1.49 o 
  -6   5   1       93.17       91.80      2.41 o 
  -5   5   1       35.20       35.11      1.70 o 
  -4   5   1      588.52      619.26      5.49 o 
  -3   5   1       46.65       52.69      1.40 o 
  -2   5   1      340.35      338.56      3.11 o 
  -1   5   1      705.33      687.92      4.82 o 
   0   5   1      475.76      489.55      4.38 o 
   1   5   1       87.12       82.88      1.41 o 
   2   5   1      489.91      521.12      4.73 o 
   3   5   1       76.65       90.40      1.84 o 
   4   5   1      525.18      508.28      4.93 o 
   5   5   1      250.94      238.32      3.11 o 
   6   5   1       86.08       82.87      2.79 o 
   7   5   1        0.28        1.22      1.85 o 
  -7   6   1      104.36      102.19      4.09 o 
  -6   6   1      558.08      553.51      6.23 o 
  -5   6   1       90.03       82.46      2.26 o 
  -4   6   1       48.61       50.59      1.57 o 
  -3   6   1      299.23      304.06      3.22 o 
  -2   6   1      640.87      641.21      5.50 o 
  -1   6   1      404.68      378.30      3.83 o 
   0   6   1      687.67      647.66      5.08 o 
   1   6   1      633.42      625.19      5.17 o 
   2   6   1     1455.12     1474.48     10.38 o 
   3   6   1       85.26       91.41      1.80 o 
   4   6   1       36.43       31.13      1.71 o 
   5   6   1      351.25      344.09      4.88 o 
   6   6   1       91.68       81.50      2.85 o 
   7   6   1       15.79       17.99      1.99 o 
  -7   7   1       46.27       34.73      2.87 o 
  -6   7   1       34.41       36.55      2.08 o 
  -5   7   1      127.77      126.18      2.74 o 
  -4   7   1       13.62       13.57      0.77 o 
  -3   7   1        2.66        2.70      0.55 o 
  -2   7   1      304.13      291.62      3.06 o 
  -1   7   1       86.63       85.56      1.53 o 
   0   7   1       92.72       86.06      1.31 o 
   1   7   1      216.60      213.47      2.19 o 
   2   7   1       24.38       29.95      1.03 o 
   3   7   1      166.25      181.72      2.61 o 
   4   7   1        8.21        6.96      1.10 o 
   5   7   1      462.19      435.23      6.35 o 
   6   7   1      241.24      231.40      4.26 o 
   7   7   1       49.55       49.74      2.87 o 
  -7   8   1      115.10      116.85      4.85 o 
  -6   8   1       56.94       52.79      3.19 o 
  -5   8   1      203.71      213.02      3.76 o 
  -4   8   1      181.22      179.03      2.89 o 
  -3   8   1       15.10       20.65      1.54 o 
  -2   8   1      227.29      220.06      2.89 o 
  -1   8   1      841.30      813.41      7.36 o 
   0   8   1     2425.36     2308.66     14.98 o 
   1   8   1     1446.06     1367.89      9.44 o 
   2   8   1      547.88      606.14      5.92 o 
   3   8   1      127.55      124.48      3.15 o 
   4   8   1       52.42       51.31      3.09 o 
   5   8   1      258.66      257.49      4.73 o 
   6   8   1      189.80      180.22      5.54 o 
   7   8   1       42.64       45.95      2.78 o 
  -7   9   1       41.98       43.02      3.22 o 
  -6   9   1      136.26      128.62      4.72 o 
  -5   9   1      358.09      363.81      5.32 o 
  -4   9   1      400.07      392.47      6.29 o 
  -3   9   1       33.45       33.52      1.51 o 
  -2   9   1        8.67       10.82      0.86 o 
  -1   9   1     1440.07     1330.48     11.36 o 
   0   9   1       98.65       98.49      1.36 o 
   1   9   1      821.26      841.78      6.99 o 
   2   9   1       62.83       67.94      1.43 o 
   3   9   1      514.09      559.80      5.50 o 
   4   9   1        2.95        3.71      0.80 o 
   5   9   1     1623.65     1587.55     14.17 o 
   6   9   1      209.69      208.38      4.09 o 
   7   9   1       12.79       11.65      1.76 o 
  -7  10   1       18.38       18.83      2.64 o 
  -6  10   1      268.49      280.18      6.41 o 
  -5  10   1       97.78      100.30      3.42 o 
  -4  10   1      272.48      264.18      3.59 o 
  -3  10   1       34.25       36.39      2.29 o 
  -2  10   1      230.50      260.23      4.89 o 
  -1  10   1      332.02      318.41      3.74 o 
   0  10   1      727.21      712.05      5.38 o 
   1  10   1     1165.47     1235.81     10.00 o 
   2  10   1      263.33      288.53      3.34 o 
   3  10   1      637.78      654.36      6.23 o 
   4  10   1      504.38      491.03      5.37 o 
   5  10   1      116.14      121.24      2.96 o 
   6  10   1       35.88       43.02      2.28 o 
   7  10   1       55.12       69.76      3.43 o 
  -7  11   1       20.33       19.23      2.94 o 
  -6  11   1      318.59      322.37      6.92 o 
  -5  11   1     1384.19     1434.98     17.31 o 
  -4  11   1      291.47      280.25      4.03 o 
  -3  11   1       74.14       83.95      3.35 o 
  -2  11   1     1258.00     1294.79     11.40 o 
  -1  11   1     2363.24     2382.73     17.19 o 
   0  11   1      157.16      158.90      2.06 o 
   1  11   1      486.13      467.15      5.46 o 
   2  11   1      630.02      616.86      6.73 o 
   3  11   1      637.48      640.51      5.69 o 
   4  11   1       16.04       11.15      1.39 o 
   5  11   1       84.98       84.73      2.55 o 
   6  11   1      120.84      114.27      3.56 o 
   7  11   1       47.70       43.95      3.63 o 
  -7  12   1       60.29       58.05      3.28 o 
  -6  12   1       81.05       75.87      3.58 o 
  -5  12   1      809.59      792.83     11.37 o 
  -4  12   1      895.52      833.43      8.34 o 
  -3  12   1      916.09      978.40      9.73 o 
  -2  12   1      787.40      894.48      8.41 o 
  -1  12   1     1155.01     1252.44     10.67 o 
   0  12   1        7.81        8.58      0.64 o 
   1  12   1     1405.18     1483.94     12.96 o 
   2  12   1      339.31      337.10      5.17 o 
   3  12   1       46.30       57.78      2.14 o 
   4  12   1     1135.20     1107.40     11.72 o 
   5  12   1       33.06       34.90      1.97 o 
   6  12   1      388.55      387.46      6.86 o 
   7  12   1        6.32        8.49      1.71 o 
  -7  13   1        0.89       -0.08      1.61 o 
  -6  13   1       52.52       53.70      3.37 o 
  -5  13   1     1421.38     1335.77     16.52 o 
  -4  13   1      264.95      245.39      4.96 o 
  -3  13   1       63.62       63.63      1.72 o 
  -2  13   1     1419.12     1482.38     13.08 o 
  -1  13   1      146.70      154.02      2.07 o 
   0  13   1      440.24      432.85      4.61 o 
   1  13   1      898.22      888.35      8.58 o 
   2  13   1      188.80      217.56      4.03 o 
   3  13   1      152.05      154.27      3.30 o 
   4  13   1      554.36      569.75     11.15 o 
   5  13   1       21.79       20.84      1.60 o 
   6  13   1      100.14      111.02      4.12 o 
   7  13   1       63.77       75.18      3.68 o 
  -7  14   1       37.93       39.06      2.91 o 
  -6  14   1       28.92       26.28      2.55 o 
  -5  14   1      920.67      895.29     12.55 o 
  -4  14   1       33.29       34.14      2.07 o 
  -3  14   1       93.84       91.60      1.95 o 
  -2  14   1      184.44      192.59      2.89 o 
  -1  14   1       10.14       13.50      0.70 o 
   0  14   1      555.61      590.96      5.39 o 
   1  14   1     1097.31     1137.34     10.57 o 
   2  14   1      762.06      838.53     10.05 o 
   3  14   1       65.03       62.40      2.87 o 
   4  14   1      548.77      509.69      6.92 o 
   5  14   1       81.28       83.72      2.60 o 
   6  14   1      146.22      143.71      4.11 o 
   7  14   1       51.66       59.27      3.33 o 
  -7  15   1       39.65       37.02      2.86 o 
  -6  15   1      136.89      140.38      4.78 o 
  -5  15   1      318.81      304.43      6.56 o 
  -4  15   1       14.70       13.85      1.53 o 
  -3  15   1     1485.92     1523.74     17.13 o 
  -2  15   1      820.08      878.59      8.65 o 
  -1  15   1       54.56       51.29      1.38 o 
   0  15   1      100.82       90.84      1.71 o 
   1  15   1      743.80      869.01      7.60 o 
   2  15   1      222.08      231.10      4.88 o 
   3  15   1       30.30       29.34      1.82 o 
   4  15   1     1335.35     1299.81     12.15 o 
   5  15   1      200.95      193.48      4.43 o 
   6  15   1       24.10       24.88      2.17 o 
  -6  16   1       30.60       31.24      2.75 o 
  -5  16   1      148.75      160.87      4.71 o 
  -4  16   1      215.80      227.92      5.24 o 
  -3  16   1      330.88      329.74      6.00 o 
  -2  16   1       24.65       36.59      1.67 o 
  -1  16   1       99.83       93.53      1.78 o 
   0  16   1      481.14      488.52      4.83 o 
   1  16   1      364.34      370.82      4.16 o 
   2  16   1      351.40      359.46      7.33 o 
   3  16   1       76.00       64.66      2.39 o 
   4  16   1       65.51       65.38      3.05 o 
   5  16   1      463.66      438.58      6.93 o 
   6  16   1       32.03       31.10      2.41 o 
  -6  17   1      158.59      155.22      4.98 o 
  -5  17   1       98.28       97.52      3.90 o 
  -4  17   1      119.58      113.82      3.81 o 
  -3  17   1       18.30       15.18      1.73 o 
  -2  17   1       55.11       54.75      1.82 o 
  -1  17   1       83.03       79.59      1.66 o 
   0  17   1        5.02        7.80      0.75 o 
   1  17   1       15.46       14.91      0.98 o 
   2  17   1       26.33       22.86      1.68 o 
   3  17   1       78.48       79.55      3.46 o 
   4  17   1      294.20      297.63      5.13 o 
   5  17   1      217.08      206.52      4.70 o 
   6  17   1       48.16       55.73      3.87 o 
  -6  18   1       33.35       32.03      2.85 o 
  -5  18   1      130.05      121.66      3.64 o 
  -4  18   1      113.46      119.24      3.95 o 
  -3  18   1      388.57      374.33      6.64 o 
  -2  18   1       67.52       76.79      2.18 o 
  -1  18   1       38.63       31.00      2.53 o 
   0  18   1       93.24      109.68      2.05 o 
   1  18   1      138.83      129.56      2.34 o 
   2  18   1      199.50      203.31      4.23 o 
   3  18   1       77.50       72.68      2.60 o 
   4  18   1      107.91       90.04      3.05 o 
   5  18   1      260.23      261.91      5.48 o 
   6  18   1       58.84       60.11      3.23 o 
  -6  19   1       23.21       28.92      3.30 o 
  -5  19   1       86.21       81.44      3.10 o 
  -4  19   1       24.07       23.27      2.18 o 
  -3  19   1        8.24        6.44      1.43 o 
  -2  19   1      127.95      129.18      2.79 o 
  -1  19   1      170.06      154.76      2.67 o 
   0  19   1        7.66        7.90      0.88 o 
   1  19   1       33.27       37.69      1.64 o 
   2  19   1       85.06       78.12      2.68 o 
   3  19   1      331.92      328.64      5.39 o 
   4  19   1        9.51        6.15      1.47 o 
   5  19   1        5.35        3.38      1.38 o 
   6  19   1        2.72        2.61      1.43 o 
  -6  20   1       57.72       59.89      3.78 o 
  -5  20   1       31.79       34.41      2.45 o 
  -4  20   1       61.43       63.54      3.46 o 
  -3  20   1       15.17       21.35      2.04 o 
  -2  20   1      301.27      280.45      4.31 o 
  -1  20   1        8.25        8.26      1.06 o 
   0  20   1       78.58       77.45      1.84 o 
   1  20   1      904.35      871.06      8.05 o 
   2  20   1      217.36      232.45      3.85 o 
   3  20   1      271.92      272.78      6.91 o 
   4  20   1      270.90      235.76      4.88 o 
   5  20   1        0.32        0.62      1.20 o 
   6  20   1        6.13        5.29      1.59 o 
  -6  21   1       14.56       17.83      2.43 o 
  -5  21   1       65.26       68.07      3.09 o 
  -4  21   1        0.01       -1.04      1.04 o 
  -3  21   1       95.67      105.37      3.68 o 
  -2  21   1      220.10      236.60      7.43 o 
  -1  21   1       28.84       27.53      1.32 o 
   0  21   1      186.10      193.53      2.96 o 
   1  21   1        6.64        6.64      1.10 o 
   2  21   1       75.38       72.27      3.15 o 
   3  21   1      177.35      163.43      3.91 o 
   4  21   1      251.55      241.56      5.03 o 
   5  21   1       26.91       31.43      2.14 o 
   6  21   1      189.21      210.29      5.37 o 
  -6  22   1       13.20       18.07      2.50 o 
  -5  22   1       14.11       11.83      1.75 o 
  -4  22   1       43.65       41.40      2.89 o 
  -3  22   1       20.85       16.06      2.50 o 
  -2  22   1        8.60       10.31      1.59 o 
  -1  22   1      232.88      224.97      4.55 o 
   0  22   1      764.71      743.56      8.84 o 
   1  22   1      498.99      471.23      5.39 o 
   2  22   1       78.43       89.00      2.45 o 
   3  22   1       32.55       31.49      2.13 o 
   4  22   1      350.16      315.82      5.86 o 
   5  22   1       35.08       38.23      2.28 o 
   6  22   1       40.70       50.41      3.18 o 
  -6  23   1       56.57       57.65      3.98 o 
  -5  23   1      192.76      191.25      4.88 o 
  -4  23   1        5.82        3.95      1.51 o 
  -3  23   1       71.59       60.79      3.19 o 
  -2  23   1       54.97       59.86      3.01 o 
  -1  23   1        9.31       12.79      1.66 o 
   0  23   1      623.73      606.44      7.20 o 
   1  23   1      949.81      934.52      8.81 o 
   2  23   1      114.66      117.55      3.55 o 
   3  23   1       81.21       63.94      2.68 o 
   4  23   1        2.71        1.81      1.30 o 
   5  23   1       38.60       38.33      2.37 o 
  -5  24   1        7.58        2.68      1.32 o 
  -4  24   1      307.32      287.87      7.82 o 
  -3  24   1      305.87      254.43      6.66 o 
  -2  24   1       85.91       92.35      5.17 o 
  -1  24   1      606.57      591.83     11.67 o 
   0  24   1      296.30      320.11      4.24 o 
   1  24   1      405.61      420.63      5.16 o 
   2  24   1     1011.20      906.33     11.84 o 
   3  24   1        2.92        0.83      1.18 o 
   4  24   1       35.00       31.78      2.98 o 
   5  24   1       31.12       36.95      2.37 o 
  -5  25   1       37.50       52.36      3.13 o 
  -4  25   1        3.86        2.95      1.43 o 
  -3  25   1      734.00      646.15     10.16 o 
  -2  25   1       55.44       64.44      3.09 o 
  -1  25   1       45.15       80.42     12.09 o 
   0  25   1     1742.55     1704.91     14.17 o 
   1  25   1      304.94      283.96      4.13 o 
   2  25   1      363.07      331.33      9.47 o 
   3  25   1        6.77        4.92      1.38 o 
   4  25   1        9.11        9.65      1.70 o 
   5  25   1       71.64       86.27      3.23 o 
  -5  26   1       18.08       23.36      2.27 o 
  -4  26   1        5.78        2.56      1.46 o 
  -3  26   1       66.33       66.32      3.60 o 
  -2  26   1      206.67      191.40      4.92 o 
  -1  26   1     2308.44     2164.66     27.17 o 
   0  26   1      680.05      684.72      9.64 o 
   1  26   1      124.77      120.85      2.69 o 
   2  26   1       11.87       11.61      1.64 o 
   3  26   1       35.75       37.97      2.52 o 
   4  26   1      101.53       90.84      3.48 o 
   5  26   1       39.73       53.58      2.88 o 
  -5  27   1        4.84        4.44      1.82 o 
  -4  27   1        4.31        3.88      1.68 o 
  -3  27   1      164.41      164.56      5.31 o 
  -2  27   1      211.25      214.55      5.28 o 
   0  27   1      636.88      625.54      7.97 o 
   1  27   1       16.54       18.18      1.58 o 
   2  27   1       13.00       16.10      2.08 o 
   3  27   1      260.65      213.15      5.30 o 
   4  27   1        2.01        2.72      1.44 o 
   5  27   1       87.92       99.02      3.46 o 
  -4  28   1       21.06        8.63      3.39 o 
  -3  28   1      125.81      131.28      4.47 o 
  -2  28   1      293.92      286.59      6.24 o 
  -1  28   1       42.40       51.48      7.82 o 
   0  28   1       88.42       97.43      3.35 o 
   1  28   1       30.80       32.78      2.73 o 
   2  28   1      111.55       96.15      3.29 o 
   3  28   1       69.27       67.48      3.25 o 
   4  28   1       60.04       70.40      3.54 o 
  -4  29   1       28.97       31.67      2.99 o 
  -3  29   1      163.89      163.31      4.97 o 
  -2  29   1       19.81       24.94      2.84 o 
  -1  29   1       46.34       40.04      3.27 o 
   0  29   1      300.57      299.40      7.15 o 
   1  29   1       88.36       81.32      3.72 o 
   2  29   1        3.94        4.70      1.38 o 
   3  29   1       40.89       28.94      3.32 o 
   4  29   1        8.95        8.38      2.36 o 
  -4  30   1      105.54      121.37      4.78 o 
  -3  30   1       12.53        8.86      1.85 o 
  -2  30   1      112.63      110.05     12.09 o 
  -1  30   1        2.39        3.94      1.82 o 
   0  30   1      103.60       98.96      3.97 o 
   1  30   1      193.81      187.24      5.37 o 
   2  30   1       16.14       17.32      1.86 o 
   3  30   1        8.99       10.41      1.75 o 
   4  30   1        0.51       -0.65      1.42 o 
  -4  31   1        7.68        6.34      1.96 o 
  -3  31   1       16.96       15.66      2.23 o 
  -2  31   1       28.25       26.64      5.81 o 
  -1  31   1        9.61       10.26      2.16 o 
   0  31   1       20.62       19.63      2.28 o 
   1  31   1        9.44       10.72      2.92 o 
   2  31   1       27.23       30.37      2.75 o 
   3  31   1      108.55      107.41      3.81 o 
  -3  32   1       15.74       14.49      2.22 o 
  -2  32   1       19.37       21.02      2.84 o 
  -1  32   1       10.00       11.70      2.33 o 
   0  32   1       40.59       40.12      3.12 o 
   1  32   1       12.11        8.97      2.67 o 
   2  32   1       11.45       12.35      2.80 o 
   3  32   1       49.82       48.35      2.99 o 
  -3  33   1        1.91        4.50      1.85 o 
  -2  33   1       11.43       14.07      2.59 o 
  -1  33   1        8.69       11.14      3.56 o 
   0  33   1      101.81      110.97      4.86 o 
   1  33   1        9.72       12.31      6.40 o 
   2  33   1       24.79       25.63      4.86 o 
   3  33   1        4.59        3.73      2.52 o 
  -2  34   1      103.09      106.38      7.94 o 
  -1  34   1       76.02       76.58      7.11 o 
   0  34   1       14.52       28.45      4.74 o 
   1  34   1       35.86       40.12      4.01 o 
   2  34   1       46.27       55.81      4.72 o 
  -2  35   1        7.51       13.04      4.03 o 
  -1  35   1      153.49      171.19      9.72 o 
   0  35   1       63.79       61.65      6.88 o 
   1  35   1       24.21       26.17      3.68 o 
   0  36   1        0.47        1.66      3.08 o 
  -7   0   2      380.17      360.63      7.34 o 
  -6   0   2      139.26      128.24      3.92 o 
  -5   0   2        1.32        0.88      1.00 o 
  -4   0   2      276.38      325.90      5.38 o 
  -3   0   2     3401.82     3489.39    107.07 o 
  -1   0   2     5000.23     5060.34     54.40 o 
   0   0   2      380.40      336.67      4.35 o 
   1   0   2     3509.91     3355.65     52.16 o 
   2   0   2       96.93       87.49      3.79 o 
   3   0   2       49.35       77.77      2.85 o 
   4   0   2        7.84        7.52      1.51 o 
   5   0   2      115.20      112.10      3.39 o 
   6   0   2        0.56       -1.37      1.37 o 
   7   0   2      103.06       93.61      4.83 o 
  -7   1   2       14.37       10.59      1.25 o 
  -6   1   2      256.53      248.57      4.26 o 
  -5   1   2       14.97       13.39      1.19 o 
  -4   1   2     1453.58     1538.52     14.24 o 
  -3   1   2      553.15      599.63      6.45 o 
  -2   1   2      944.86      947.37      8.64 o 
  -1   1   2    27539.54    23401.97    205.83 o 
   0   1   2      219.22      211.51      2.40 o 
   1   1   2     7110.83     6802.26     72.76 o 
   2   1   2      933.33     1027.67     12.99 o 
   3   1   2       34.39       43.08      1.82 o 
   4   1   2      242.48      244.66      4.11 o 
   5   1   2      735.44      684.14      6.34 o 
   6   1   2       40.30       40.51      1.89 o 
   7   1   2       32.84       49.60      2.95 o 
  -7   2   2       70.85       76.56      2.71 o 
  -6   2   2       76.06       77.42      2.20 o 
  -5   2   2       59.55       59.14      1.97 o 
  -4   2   2      262.81      281.79      3.83 o 
  -3   2   2       95.66      103.79      1.96 o 
  -2   2   2       20.76       24.02      1.42 o 
  -1   2   2     3671.66     3653.75     25.65 o 
   0   2   2    19854.93    17395.62    224.89 o 
   1   2   2      177.90      162.75      7.74 o 
   2   2   2      695.07      769.66      7.13 o 
   3   2   2      365.57      387.05      4.62 o 
   4   2   2       74.34       85.97      2.04 o 
   5   2   2      106.19      100.51      2.64 o 
   6   2   2       30.31       29.56      2.40 o 
   7   2   2       70.32       69.86      3.34 o 
  -7   3   2        9.86       11.91      2.05 o 
  -6   3   2        9.22        9.90      1.41 o 
  -5   3   2        6.64        4.94      0.94 o 
  -4   3   2       71.77       77.74      1.96 o 
  -3   3   2      152.99      159.52      2.44 o 
  -2   3   2      357.69      376.55      3.74 o 
  -1   3   2     4980.76     4869.54     37.22 o 
   0   3   2    13642.10    12216.79    154.14 o 
   1   3   2     1377.36     1381.79     12.87 o 
   2   3   2      544.85      558.31      5.56 o 
   3   3   2      321.11      296.90      3.87 o 
   4   3   2      252.07      236.85      3.40 o 
   5   3   2       16.67       17.06      1.20 o 
   6   3   2        6.38        6.41      2.35 o 
   7   3   2       20.77       22.53      2.16 o 
  -7   4   2        2.42        2.90      1.25 o 
  -6   4   2       48.10       45.22      2.10 o 
  -5   4   2       58.21       55.81      3.10 o 
  -4   4   2       43.94       40.26      1.66 o 
  -3   4   2      152.11      144.92      2.30 o 
  -2   4   2       52.80       50.53      1.10 o 
  -1   4   2     2708.84     2618.05     23.86 o 
   0   4   2       71.26       66.52      1.82 o 
   1   4   2       70.67       71.77      1.08 o 
   2   4   2       48.91       51.45      2.09 o 
   3   4   2      626.06      744.36      7.77 o 
   4   4   2      212.49      206.59      4.50 o 
   5   4   2      111.89      119.86      2.47 o 
   6   4   2      132.56      119.48      3.07 o 
   7   4   2       32.76       36.29      2.60 o 
  -7   5   2       58.68       57.54      3.05 o 
  -6   5   2       14.77       16.49      1.43 o 
  -5   5   2       76.75       71.32      2.12 o 
  -4   5   2       16.85       19.48      1.19 o 
  -3   5   2      240.18      226.71      3.49 o 
  -2   5   2        4.49        1.47      0.41 o 
  -1   5   2      783.21      754.99      7.88 o 
   0   5   2      172.12      162.84      6.05 o 
   1   5   2      669.70      698.79      5.65 o 
   2   5   2      599.99      596.81      5.91 o 
   3   5   2      742.55      816.82      8.03 o 
   4   5   2      166.75      159.28      2.80 o 
   5   5   2       50.97       50.30      1.92 o 
   6   5   2       51.45       52.06      2.40 o 
   7   5   2       48.21       47.08      3.51 o 
  -7   6   2       41.00       34.48      3.94 o 
  -6   6   2        7.52        8.50      1.63 o 
  -5   6   2       67.41       73.69      2.15 o 
  -4   6   2       24.15       23.08      1.23 o 
  -3   6   2       37.46       38.72      1.24 o 
  -2   6   2       46.40       55.94      1.18 o 
  -1   6   2      254.36      255.81      3.58 o 
   0   6   2        4.22        2.08      0.63 o 
   1   6   2      171.81      175.55      2.43 o 
   2   6   2      887.99      962.86      8.74 o 
   3   6   2       11.18       15.10      1.38 o 
   4   6   2      132.82      126.02      2.48 o 
   5   6   2      169.69      170.11      3.18 o 
   6   6   2      205.87      187.55      3.86 o 
   7   6   2       70.18       81.97      4.30 o 
  -7   7   2       40.28       41.86      3.13 o 
  -6   7   2      357.70      355.21      9.99 o 
  -5   7   2       98.59       93.33      2.34 o 
  -4   7   2        6.77        9.24      0.94 o 
  -3   7   2       42.50       40.73      1.19 o 
  -2   7   2      399.16      398.06      3.84 o 
  -1   7   2      122.72      128.31      2.40 o 
   0   7   2      174.85      152.35      2.69 o 
   1   7   2      236.47      243.37      2.63 o 
   2   7   2      451.18      472.58      4.48 o 
   3   7   2       11.15       15.17      1.78 o 
   4   7   2      126.26      125.44      2.53 o 
   5   7   2      771.25      766.44      9.13 o 
   6   7   2       97.86      100.25      2.90 o 
   7   7   2       71.11       74.88      3.63 o 
  -7   8   2       11.38       12.52      2.30 o 
  -6   8   2      405.36      399.50      7.73 o 
  -5   8   2       31.45       26.63      1.80 o 
  -4   8   2       26.98       31.00      1.34 o 
  -3   8   2       65.40       79.17      1.53 o 
  -2   8   2      236.59      225.04      2.53 o 
  -1   8   2      777.61      767.98      8.28 o 
   0   8   2      131.72      134.32      3.02 o 
   1   8   2      222.78      254.05      2.77 o 
   2   8   2      100.21      121.64      2.02 o 
   3   8   2       12.97        7.41      0.77 o 
   4   8   2      425.24      406.58      4.88 o 
   5   8   2      141.08      134.06      3.42 o 
   6   8   2       83.91       84.14      2.72 o 
   7   8   2       25.91       29.59      2.42 o 
  -7   9   2        8.18       13.87      2.26 o 
  -6   9   2      142.30      134.96      4.38 o 
  -5   9   2       33.09       32.44      2.56 o 
  -4   9   2      222.05      211.10      3.11 o 
  -3   9   2      342.42      332.68      3.68 o 
  -2   9   2       38.39       46.00      1.78 o 
  -1   9   2      152.93      161.99      2.83 o 
   0   9   2      497.13      494.93     10.55 o 
   1   9   2      433.41      425.61      4.07 o 
   2   9   2     1664.32     1817.19     13.95 o 
   3   9   2       27.76       22.32      1.90 o 
   4   9   2      184.70      176.97      3.07 o 
   5   9   2      548.36      543.24      7.39 o 
   6   9   2      260.29      262.83      4.69 o 
   7   9   2       43.68       53.56      3.10 o 
  -7  10   2       18.30       20.23      2.59 o 
  -6  10   2      784.89      764.79     11.70 o 
  -5  10   2       53.81       52.89      3.01 o 
  -4  10   2      943.71      939.73      8.56 o 
  -3  10   2      534.63      511.13      5.32 o 
  -2  10   2       21.89       22.82      1.68 o 
  -1  10   2     2153.04     2235.50     21.11 o 
   0  10   2      899.58      941.96      9.71 o 
   1  10   2     1804.56     1899.81     13.00 o 
   2  10   2      180.79      195.99      2.98 o 
   3  10   2      253.54      239.03      3.35 o 
   4  10   2      727.15      723.48      7.29 o 
   5  10   2       17.85       15.03      1.58 o 
   6  10   2      503.45      492.00      6.74 o 
   7  10   2       55.01       60.35      5.06 o 
  -7  11   2       93.65       87.35      4.01 o 
  -6  11   2      107.93      119.27      4.28 o 
  -5  11   2      154.47      145.80      4.36 o 
  -4  11   2      493.45      500.59      6.98 o 
  -3  11   2      549.90      585.16      6.28 o 
  -2  11   2      725.65      793.41      7.91 o 
  -1  11   2     1726.13     1816.91     15.18 o 
   0  11   2       40.75       30.96      1.17 o 
   1  11   2       44.69       49.12      1.45 o 
   2  11   2       88.68       84.56      1.81 o 
   3  11   2      289.78      297.38      3.51 o 
   4  11   2       54.29       56.58      1.94 o 
   5  11   2      166.98      153.55      3.72 o 
   6  11   2        8.92        6.12      2.20 o 
   7  11   2       34.15       29.41      5.09 o 
  -7  12   2       12.26        9.97      2.04 o 
  -6  12   2      115.68      113.86      4.23 o 
  -5  12   2      930.42      947.00     13.03 o 
  -4  12   2      560.51      556.93      7.54 o 
  -3  12   2      418.73      427.99      8.73 o 
  -2  12   2      283.76      306.73      3.97 o 
  -1  12   2      544.47      583.49      5.83 o 
   0  12   2      880.44      902.57      7.52 o 
   1  12   2     1812.17     1770.13     13.57 o 
   2  12   2     1125.08     1118.34      9.45 o 
   3  12   2     1165.31     1130.81      9.03 o 
   4  12   2      702.43      677.83      8.22 o 
   5  12   2      120.73      117.59      3.35 o 
   6  12   2       31.07       33.06      2.43 o 
  -7  13   2       34.91       34.81      3.14 o 
  -6  13   2      409.53      388.16      7.88 o 
  -5  13   2      432.62      433.58      7.96 o 
  -4  13   2      709.33      685.22      8.72 o 
  -3  13   2      492.48      487.69     12.92 o 
  -2  13   2      113.04      125.71      2.40 o 
  -1  13   2     1527.07     1565.08     13.42 o 
   0  13   2       56.00       49.86      1.25 o 
   1  13   2      459.56      488.80      4.94 o 
   2  13   2      123.24      131.63      2.36 o 
   3  13   2      165.52      174.56      2.90 o 
   4  13   2      121.90      121.23      3.21 o 
   5  13   2       63.53       60.33      3.97 o 
   6  13   2       73.77       82.42      4.51 o 
  -7  14   2      169.55      180.94      5.79 o 
  -6  14   2      130.75      133.71      4.65 o 
  -5  14   2      919.43      920.62     13.42 o 
  -4  14   2      677.90      667.80      8.70 o 
  -3  14   2      236.85      245.59      5.05 o 
  -2  14   2     1298.93     1419.71     13.00 o 
  -1  14   2      122.36      123.30      2.11 o 
   0  14   2      121.34      144.32      2.03 o 
   1  14   2       37.39       54.62      1.60 o 
   2  14   2      311.40      293.08      4.35 o 
   3  14   2      473.59      472.55      7.51 o 
   4  14   2       16.22       14.02      1.56 o 
   5  14   2      252.49      249.69      6.40 o 
   6  14   2       72.76       73.85      4.33 o 
  -7  15   2       22.93       25.19      2.74 o 
  -6  15   2       39.52       35.08      2.85 o 
  -5  15   2      201.90      198.80      5.28 o 
  -4  15   2      335.35      321.91      5.62 o 
  -3  15   2      103.86      102.54      3.36 o 
  -2  15   2      153.46      153.35      2.81 o 
  -1  15   2      145.30      179.64      2.64 o 
   0  15   2      481.01      489.92      4.79 o 
   1  15   2      645.99      685.90      6.48 o 
   2  15   2      194.92      214.41      3.68 o 
   3  15   2       55.20       59.83      2.28 o 
   4  15   2      602.23      588.60      7.91 o 
   5  15   2      281.06      289.14      5.39 o 
   6  15   2      157.05      156.42      5.28 o 
  -6  16   2       20.80       21.24      2.37 o 
  -5  16   2      156.65      152.73      4.69 o 
  -4  16   2      448.95      451.16      6.89 o 
  -3  16   2       20.32       22.32      1.96 o 
  -2  16   2      273.33      269.35      3.95 o 
  -1  16   2      153.74      145.27      2.41 o 
   0  16   2      203.80      217.92      2.65 o 
   1  16   2       42.06       43.94      1.50 o 
   2  16   2        4.81        4.23      0.96 o 
   3  16   2       22.83       18.18      2.87 o 
   4  16   2       50.79       45.97      2.53 o 
   5  16   2      143.77      152.47      4.86 o 
   6  16   2        8.65       12.28      2.26 o 
  -6  17   2       27.70       32.80      3.32 o 
  -5  17   2      171.17      179.51      4.46 o 
  -4  17   2       17.79       16.89      2.22 o 
  -3  17   2       29.68       25.44      2.12 o 
  -2  17   2        4.90        4.19      0.87 o 
  -1  17   2       12.12       10.96      0.87 o 
   0  17   2      577.76      551.16      5.05 o 
   1  17   2       20.19       15.43      1.08 o 
   2  17   2       58.01       59.02      2.15 o 
   3  17   2      191.38      176.13      4.72 o 
   4  17   2      968.75      954.36      9.77 o 
   5  17   2      100.82      103.20      3.35 o 
   6  17   2       90.04       95.34      4.40 o 
  -6  18   2       77.78       83.01      5.99 o 
  -5  18   2        6.82        5.87      1.38 o 
  -4  18   2       84.27       86.45      4.23 o 
  -3  18   2       26.29       25.02      2.20 o 
  -2  18   2       13.26       13.34      1.22 o 
  -1  18   2       48.19       50.56      1.51 o 
   0  18   2      109.18      110.75      1.97 o 
   1  18   2       77.19       76.14      1.84 o 
   2  18   2        7.75       11.11      1.61 o 
   3  18   2       80.83       93.49      2.88 o 
   4  18   2       67.23       68.14      2.46 o 
   5  18   2       43.19       35.32      2.37 o 
   6  18   2       22.15       19.38      2.64 o 
  -6  19   2        1.10        1.34      1.88 o 
  -5  19   2       18.72       17.78      1.95 o 
  -4  19   2       94.51       98.46      3.72 o 
  -3  19   2      181.29      181.42      4.82 o 
  -2  19   2       65.11       64.94      2.15 o 
  -1  19   2       17.28       17.89      1.07 o 
   0  19   2      134.49      134.36      2.20 o 
   1  19   2       40.07       44.13      1.52 o 
   2  19   2       66.31       70.58      2.40 o 
   3  19   2      307.99      296.47      5.08 o 
   4  19   2      273.35      259.72      5.61 o 
   5  19   2        8.73        8.31      1.94 o 
   6  19   2        2.38        4.94      2.04 o 
  -6  20   2       71.22       82.97      4.47 o 
  -5  20   2        8.70       10.53      1.98 o 
  -4  20   2       13.48       10.41      2.17 o 
  -3  20   2       85.62       87.00      3.37 o 
  -2  20   2       34.25       37.20      1.84 o 
  -1  20   2       58.22       66.12      2.55 o 
   0  20   2        6.08        5.22      0.75 o 
   1  20   2        8.26        9.83      1.08 o 
   2  20   2      218.75      220.92      4.07 o 
   3  20   2      144.79      140.09      3.49 o 
   4  20   2      144.02      120.18      3.10 o 
   5  20   2       92.91       88.17      4.01 o 
   6  20   2        2.21        0.53      1.80 o 
  -6  21   2       15.12       16.75      2.40 o 
  -5  21   2      132.54      130.68      4.02 o 
  -4  21   2       58.54       60.36      8.41 o 
  -3  21   2        3.39        2.18      1.32 o 
  -2  21   2      167.94      156.31      4.24 o 
  -1  21   2      180.11      177.04      3.99 o 
   0  21   2       20.70       27.49      1.39 o 
   1  21   2     1359.31     1316.58     10.43 o 
   2  21   2       98.77       98.62      2.84 o 
   3  21   2      410.66      386.37      6.07 o 
   4  21   2       41.65       35.17      2.29 o 
   5  21   2       42.64       38.56      3.18 o 
  -6  22   2       52.79       68.99      4.47 o 
  -5  22   2       12.03       13.80      1.89 o 
  -4  22   2      133.46      124.58      4.33 o 
  -3  22   2        4.25        5.47      1.49 o 
  -2  22   2       35.71       28.64      3.08 o 
  -1  22   2       20.00       20.99      1.82 o 
   0  22   2     1188.03     1123.21      9.05 o 
   1  22   2      540.27      526.34      6.13 o 
   2  22   2       76.91       75.46      3.16 o 
   3  22   2      208.84      204.42      4.36 o 
   4  22   2       11.44        9.15      1.54 o 
   5  22   2       51.55       43.98      3.42 o 
  -5  23   2       13.20       10.22      1.88 o 
  -4  23   2        9.52        9.15      1.77 o 
  -3  23   2      317.76      281.61      6.24 o 
  -2  23   2     1106.67     1025.92     22.52 o 
  -1  23   2       30.99       28.62      2.81 o 
   0  23   2     1453.37     1437.96     11.10 o 
   1  23   2      514.88      540.30      5.59 o 
   2  23   2       79.97       82.03      2.43 o 
   3  23   2      162.94      129.17      3.50 o 
   4  23   2       21.21       27.89      2.23 o 
   5  23   2       29.89       22.48      2.89 o 
  -5  24   2        7.25        6.99      1.85 o 
  -4  24   2      116.66      116.02      4.28 o 
  -3  24   2      139.27      104.93      4.50 o 
  -2  24   2      122.68      108.20      4.44 o 
  -1  24   2       88.29       86.08      3.24 o 
   0  24   2      355.37      364.56      8.28 o 
   1  24   2       54.05       56.45      2.67 o 
   2  24   2      442.82      428.14      5.92 o 
   3  24   2      103.28       91.85      3.15 o 
   4  24   2       47.25       54.49      2.94 o 
   5  24   2       11.63       15.48      2.50 o 
  -5  25   2       23.48       30.88      2.57 o 
  -4  25   2       39.98       35.51      2.98 o 
  -3  25   2      145.19      134.90      4.69 o 
  -2  25   2       63.48       82.41      4.10 o 
  -1  25   2       35.86       36.84      2.42 o 
   0  25   2      978.00      930.46     10.61 o 
   1  25   2      916.46      871.77      7.95 o 
   2  25   2       39.84       39.94      2.86 o 
   3  25   2        8.45        7.22      1.43 o 
   4  25   2      192.59      214.14      4.91 o 
   5  25   2       48.25       47.00      3.70 o 
  -5  26   2       57.83       69.57      3.72 o 
  -4  26   2       53.42       46.04      3.32 o 
  -3  26   2       83.64       84.86      3.64 o 
  -2  26   2      350.19      320.12      8.05 o 
  -1  26   2      261.29      265.88      5.39 o 
   0  26   2      475.70      481.13      7.73 o 
   1  26   2        9.05       10.77      1.32 o 
   2  26   2      293.31      272.61      5.00 o 
   3  26   2       76.09       69.22      3.04 o 
   4  26   2       13.56       13.56      1.95 o 
   5  26   2       60.58       68.14      4.45 o 
  -5  27   2       37.80       47.34      3.11 o 
  -4  27   2        5.57        0.60      1.49 o 
  -3  27   2        0.45        1.82      1.46 o 
  -2  27   2      292.86      286.85     13.16 o 
  -1  27   2       64.38       63.10     11.62 o 
   0  27   2      122.87      122.76      3.86 o 
   1  27   2       18.01       22.45      1.81 o 
   2  27   2        3.74        6.79      1.36 o 
   3  27   2       74.37       72.65      3.02 o 
   4  27   2        1.13        1.13      1.71 o 
  -4  28   2       25.32       19.01      2.41 o 
  -3  28   2       42.27       45.90      5.22 o 
  -2  28   2      192.65      199.73      6.37 o 
  -1  28   2       28.21       30.71      3.10 o 
   0  28   2       21.54       22.28      2.18 o 
   1  28   2       54.75       58.22      2.65 o 
   2  28   2      197.59      179.39      4.18 o 
   3  28   2       50.54       47.21      2.98 o 
   4  28   2       18.85       21.37      2.68 o 
  -4  29   2       39.60       37.74      3.23 o 
  -3  29   2       25.30       22.44      3.02 o 
  -2  29   2       44.69       49.08      5.33 o 
  -1  29   2       33.97       34.23      3.17 o 
   0  29   2      132.95      131.42      4.13 o 
   1  29   2       28.50       27.64      2.53 o 
   2  29   2        1.99        3.59      1.31 o 
   3  29   2       20.87       24.56      2.16 o 
   4  29   2        1.46        3.51      1.94 o 
  -4  30   2       55.45       55.37      3.83 o 
  -3  30   2      149.30      146.85      7.47 o 
  -2  30   2       28.90       28.45      3.19 o 
  -1  30   2        4.35        4.17      1.75 o 
   0  30   2       24.11       27.43      2.46 o 
   1  30   2       68.72       68.97      3.54 o 
   2  30   2       17.31        9.22      2.50 o 
   3  30   2       30.15       28.87      2.37 o 
  -3  31   2       58.10       57.65      4.74 o 
  -2  31   2       17.57       18.38      2.76 o 
  -1  31   2       41.02       42.80      4.03 o 
   0  31   2       82.90       89.59      3.72 o 
   1  31   2       48.90       51.93      4.47 o 
   2  31   2       30.50       35.17      3.53 o 
   3  31   2       23.92       20.45      2.16 o 
  -3  32   2        4.87        1.94      2.37 o 
  -2  32   2        4.00        6.16      2.18 o 
  -1  32   2       12.01       15.05      4.39 o 
   0  32   2        8.40       10.13      2.73 o 
   1  32   2       68.87       59.38      4.44 o 
   2  32   2       15.94       19.24      3.19 o 
   3  32   2       11.95       18.82      5.45 o 
  -2  33   2       60.60       65.76      4.76 o 
  -1  33   2       35.37       40.96      3.68 o 
   0  33   2       12.68       17.31      4.03 o 
   1  33   2       44.61       53.02      4.79 o 
   2  33   2      104.03      123.77      5.67 o 
  -2  34   2        1.63        3.37      2.09 o 
  -1  34   2       69.10       81.09      7.59 o 
   0  34   2       99.35      109.07      7.59 o 
   1  34   2       16.28       14.62      2.90 o 
   2  34   2      240.21      300.23      8.79 o 
  -1  35   2      307.15      362.29     14.23 o 
   0  35   2        3.99        8.30      3.56 o 
   1  35   2       11.50       12.14      2.84 o 
  -7   0   3       18.89       10.67      3.32 o 
  -6   0   3        1.29        0.98      1.12 o 
  -5   0   3        7.35        1.95      0.93 o 
  -4   0   3       88.31       84.49      6.40 o 
  -3   0   3        3.53        6.25      1.08 o 
  -2   0   3       35.24       49.84      1.68 o 
  -1   0   3       46.01       44.78      6.64 o 
   0   0   3        1.97        0.91      0.44 o 
   1   0   3      152.32      176.40      5.45 o 
   2   0   3     2069.69     1989.02     33.67 o 
   3   0   3       93.98       92.23      4.74 o 
   4   0   3      136.77      135.38      5.93 o 
   5   0   3       18.11       20.93      2.16 o 
   6   0   3       84.40       74.38      4.08 o 
   7   0   3        2.09        4.50      3.32 o 
  -7   1   3       43.52       46.21      2.69 o 
  -6   1   3       93.88       84.49      2.35 o 
  -5   1   3       10.76       11.76      1.09 o 
  -4   1   3      118.26      117.46      2.24 o 
  -3   1   3       51.94       56.18      1.61 o 
  -2   1   3      271.96      303.39      3.10 o 
  -1   1   3      408.69      409.73      4.89 o 
   0   1   3      397.19      385.01      5.14 o 
   1   1   3     1826.87     1837.16     21.96 o 
   2   1   3      528.04      565.44      8.63 o 
   3   1   3       31.78       36.97      2.43 o 
   4   1   3      183.43      178.52      3.66 o 
   5   1   3      201.21      189.76      3.76 o 
   6   1   3       11.43       14.37      2.77 o 
   7   1   3      228.02      265.57      8.97 o 
  -7   2   3       45.84       41.62      2.63 o 
  -6   2   3       54.90       58.80      2.97 o 
  -5   2   3      157.50      181.39      3.08 o 
  -4   2   3        8.42        5.29      1.13 o 
  -3   2   3      428.96      440.26      5.35 o 
  -2   2   3      256.73      281.88      3.61 o 
  -1   2   3      441.49      438.24      6.33 o 
   0   2   3     1578.82     1669.97     13.54 o 
   1   2   3     3362.24     3259.60     51.09 o 
   2   2   3      808.05      795.10      8.47 o 
   3   2   3      106.90       99.14      2.35 o 
   4   2   3      129.97      129.10      3.07 o 
   5   2   3      106.56      109.58      2.88 o 
   6   2   3       35.12       39.61      2.89 o 
   7   2   3        3.89        8.65      2.50 o 
  -7   3   3       29.98       31.97      2.40 o 
  -6   3   3       13.77       14.74      1.28 o 
  -5   3   3      193.81      186.23      3.11 o 
  -4   3   3      157.21      167.12      2.91 o 
  -3   3   3      193.25      224.90      3.53 o 
  -2   3   3      605.08      612.42      6.24 o 
  -1   3   3     1818.13     1809.75     15.26 o 
   0   3   3      764.44      753.57      6.72 o 
   1   3   3      112.17      114.67     10.43 o 
   2   3   3      106.98      122.50      2.19 o 
   3   3   3      284.19      271.12      4.18 o 
   4   3   3      120.93      108.96      5.73 o 
   5   3   3      156.07      135.23      3.89 o 
   6   3   3        4.16        7.45      1.74 o 
   7   3   3       47.14       54.17      4.94 o 
  -7   4   3      172.07      172.15      4.47 o 
  -6   4   3       67.91       65.69      2.80 o 
  -5   4   3       70.04       71.09      2.73 o 
  -4   4   3       19.56       23.56      1.33 o 
  -3   4   3      187.26      166.92      2.99 o 
  -2   4   3      635.93      652.71      5.99 o 
  -1   4   3     2413.40     2415.01     27.50 o 
   0   4   3     1172.38     1196.43     11.98 o 
   1   4   3       85.02       74.35      2.03 o 
   2   4   3      132.77      157.94      3.14 o 
   3   4   3      188.20      191.20      3.41 o 
   4   4   3      862.64      886.92      9.16 o 
   5   4   3      224.85      220.24      4.35 o 
   6   4   3       40.85       34.03      2.74 o 
   7   4   3       41.35       51.56      6.40 o 
  -7   5   3       49.19       45.57      2.78 o 
  -6   5   3       64.98       55.28      3.23 o 
  -5   5   3      273.82      287.71      4.25 o 
  -4   5   3       39.68       37.14      1.53 o 
  -3   5   3      111.53      102.57      2.36 o 
  -2   5   3     2053.82     1986.64     15.09 o 
  -1   5   3      631.50      660.24      7.52 o 
   0   5   3      215.88      226.07      3.77 o 
   1   5   3      139.41      127.59      2.86 o 
   2   5   3      165.33      188.76      2.96 o 
   3   5   3      338.27      355.88      6.88 o 
   4   5   3      237.22      216.92      3.67 o 
   5   5   3      633.13      596.38      7.85 o 
   6   5   3       87.18       95.82      3.37 o 
   7   5   3       10.68        6.98      2.43 o 
  -7   6   3       24.25       24.72      2.21 o 
  -6   6   3        6.28        6.24      1.64 o 
  -5   6   3       29.39       33.40      1.70 o 
  -4   6   3       63.95       59.52      2.10 o 
  -3   6   3       15.35       19.42      1.25 o 
  -2   6   3      453.48      466.31      4.64 o 
  -1   6   3       38.43       40.10      1.74 o 
   0   6   3       38.33       36.99      1.46 o 
   1   6   3      334.82      340.37      4.66 o 
   2   6   3      134.84      146.33      2.53 o 
   3   6   3      221.75      249.43      3.63 o 
   4   6   3      223.13      212.26      4.13 o 
   5   6   3      401.90      402.55      6.10 o 
   6   6   3      115.18      100.22      3.46 o 
  -7   7   3       70.35       73.97      3.38 o 
  -6   7   3       18.98       23.99      2.62 o 
  -5   7   3       41.18       43.95      2.78 o 
  -4   7   3      154.54      153.17      3.39 o 
  -3   7   3      399.58      396.25      5.06 o 
  -2   7   3      260.10      258.89      3.39 o 
  -1   7   3       31.48       26.57      1.39 o 
   0   7   3       37.69       34.76      1.53 o 
   1   7   3     1453.34     1469.72     20.33 o 
   2   7   3      322.66      350.61      4.62 o 
   3   7   3       50.54       46.40      2.16 o 
   4   7   3       36.53       34.37      1.62 o 
   5   7   3      484.39      475.52      6.77 o 
   6   7   3       46.42       45.21      3.33 o 
  -7   8   3      123.50      141.23      5.38 o 
  -6   8   3       44.27       50.59      3.24 o 
  -5   8   3       14.99       16.98      2.21 o 
  -4   8   3        7.83       10.34      1.30 o 
  -3   8   3       26.35       25.39      1.26 o 
  -2   8   3      195.27      202.49      4.04 o 
  -1   8   3       35.16       36.91      1.58 o 
   0   8   3      148.13      158.67      4.03 o 
   1   8   3      216.13      231.14      3.76 o 
   2   8   3     1073.09     1089.26      9.98 o 
   3   8   3      184.85      186.21      3.11 o 
   4   8   3      836.20      810.30     10.54 o 
   5   8   3      134.35      137.05      4.59 o 
   6   8   3       35.95       36.89      2.93 o 
  -7   9   3       22.52       25.29      2.69 o 
  -6   9   3      313.86      308.06     15.52 o 
  -5   9   3      128.39      126.70      4.06 o 
  -4   9   3       84.91       84.14      3.53 o 
  -3   9   3      217.55      209.13      2.65 o 
  -2   9   3     1530.30     1535.59     13.18 o 
  -1   9   3      179.79      169.27      3.46 o 
   0   9   3      185.25      154.86      3.57 o 
   1   9   3      214.97      223.89      3.81 o 
   2   9   3       87.12       91.07      1.67 o 
   3   9   3      214.08      217.72      3.49 o 
   4   9   3      149.06      163.57      2.99 o 
   5   9   3       22.14       24.04      2.98 o 
   6   9   3      199.86      203.76      6.56 o 
  -7  10   3       62.55       71.33      4.10 o 
  -6  10   3       55.05       57.25      3.50 o 
  -5  10   3      137.17      132.43     10.03 o 
  -4  10   3      354.96      350.72      6.51 o 
  -3  10   3       12.88       12.11      0.81 o 
  -2  10   3      710.07      746.30      8.01 o 
  -1  10   3       42.71       40.05      1.72 o 
   0  10   3      119.99      116.87      2.63 o 
   1  10   3      635.69      659.68      6.57 o 
   2  10   3       99.42      104.19      3.08 o 
   3  10   3      133.30      124.45      2.44 o 
   4  10   3      800.48      787.84      9.99 o 
   5  10   3       20.47       18.60      2.18 o 
   6  10   3      132.90      133.59      4.68 o 
  -7  11   3      136.19      142.14      5.05 o 
  -6  11   3      108.92      125.29      4.42 o 
  -5  11   3      908.89      903.96     22.00 o 
  -4  11   3      822.10      819.39     16.20 o 
  -3  11   3      202.62      202.55      3.35 o 
  -2  11   3      435.44      422.02      4.62 o 
  -1  11   3       74.54       77.34      2.22 o 
   0  11   3      217.45      226.21      5.57 o 
   1  11   3       15.59       23.11      1.06 o 
   2  11   3       64.55       62.70      1.76 o 
   3  11   3      157.62      171.22      3.32 o 
   4  11   3       24.58       24.02      1.78 o 
   5  11   3       13.46       17.60      2.18 o 
   6  11   3       52.69       57.90      3.66 o 
  -7  12   3      165.41      173.67      5.59 o 
  -6  12   3      935.62      945.47     24.01 o 
  -5  12   3      519.44      508.11      8.79 o 
  -4  12   3      264.61      272.48      5.06 o 
  -3  12   3      695.00      724.59      7.84 o 
  -2  12   3        9.50        7.97      0.58 o 
  -1  12   3      238.70      260.57      6.43 o 
   0  12   3     2440.02     2534.01     29.59 o 
   1  12   3      150.38      145.97      2.31 o 
   2  12   3       38.80       32.29      1.41 o 
   3  12   3      299.15      275.83      3.80 o 
   4  12   3       10.95       12.60      1.85 o 
   5  12   3       18.75       16.79      2.18 o 
   6  12   3       80.47       91.19      4.19 o 
  -7  13   3       19.39       23.07      3.73 o 
  -6  13   3      108.86      111.65      5.02 o 
  -5  13   3      548.96      564.54      9.48 o 
  -4  13   3      404.42      396.61      7.10 o 
  -3  13   3      242.12      246.83      5.19 o 
  -2  13   3      339.37      363.66      6.97 o 
  -1  13   3      427.83      418.83      5.94 o 
   0  13   3      386.94      389.19      9.13 o 
   1  13   3      409.71      424.37      4.18 o 
   2  13   3       82.51       89.91      2.04 o 
   3  13   3      116.08      126.59      2.30 o 
   4  13   3      111.73      118.59      3.32 o 
   5  13   3       54.68       51.12      3.30 o 
   6  13   3       56.45       55.77      3.73 o 
  -6  14   3      139.19      141.07      4.87 o 
  -5  14   3      476.95      474.79      8.64 o 
  -4  14   3      226.20      225.73      4.67 o 
  -3  14   3      205.70      235.32      5.19 o 
  -2  14   3       55.68       56.65      2.04 o 
  -1  14   3       82.77       82.10      1.94 o 
   0  14   3      407.36      392.09      5.65 o 
   1  14   3      107.97       98.94      2.01 o 
   2  14   3       69.94       74.16      2.00 o 
   3  14   3     1101.15     1110.57      9.15 o 
   4  14   3      103.72      103.28      3.78 o 
   5  14   3       79.30       73.02      3.74 o 
   6  14   3       10.96       11.77      2.53 o 
  -6  15   3       55.72       61.83      3.68 o 
  -5  15   3      251.45      259.53      6.24 o 
  -4  15   3       19.55       23.14      2.94 o 
  -3  15   3      742.34      729.72     10.34 o 
  -2  15   3      118.43      139.09      5.51 o 
  -1  15   3       65.14       67.58      1.79 o 
   0  15   3       52.01       57.10      1.85 o 
   1  15   3      310.64      329.30      3.99 o 
   2  15   3       47.89       49.11      1.70 o 
   3  15   3        5.70        5.80      0.89 o 
   4  15   3      394.01      399.79      7.51 o 
   5  15   3       24.05       23.30      2.49 o 
   6  15   3       15.46       11.04      2.14 o 
  -6  16   3       94.92       93.26      5.46 o 
  -5  16   3       11.34       13.73      1.95 o 
  -4  16   3      433.89      427.57      6.86 o 
  -3  16   3      112.23      116.86      5.04 o 
  -2  16   3      125.75      123.72      3.05 o 
  -1  16   3      151.57      131.25      2.70 o 
   0  16   3      447.04      488.31      5.88 o 
   1  16   3       48.83       47.85      1.62 o 
   2  16   3       39.97       44.34      1.96 o 
   3  16   3     1216.27     1168.03     11.55 o 
   4  16   3       70.14       73.71      3.44 o 
   5  16   3        3.62        4.11      2.14 o 
   6  16   3      560.94      603.00     10.95 o 
  -6  17   3       51.31       49.70      3.49 o 
  -5  17   3       22.71       23.95      2.41 o 
  -4  17   3       11.59       11.98      1.53 o 
  -3  17   3      145.68      145.73      4.28 o 
  -2  17   3       25.01       23.12      1.64 o 
  -1  17   3        9.25        9.03      0.95 o 
   0  17   3       23.20       23.87      1.49 o 
   1  17   3      174.40      186.78      3.00 o 
   2  17   3       71.54       68.46      2.25 o 
   3  17   3        5.23        5.24      1.15 o 
   4  17   3      427.81      416.07      8.71 o 
   5  17   3       73.51       68.06      3.91 o 
   6  17   3        3.40        6.06      2.27 o 
  -6  18   3       63.31       64.50      4.92 o 
  -5  18   3       10.36       13.01      1.92 o 
  -4  18   3       46.55       42.24      3.31 o 
  -3  18   3       11.51       14.28      2.16 o 
  -2  18   3        5.75        4.85      1.15 o 
  -1  18   3      221.96      225.55      4.46 o 
   0  18   3       19.45       16.45      1.32 o 
   1  18   3      288.14      284.81      3.90 o 
   2  18   3       11.83       10.81      1.29 o 
   3  18   3       52.78       53.14      2.30 o 
   4  18   3       74.23       65.78      3.59 o 
   5  18   3       35.36       37.75      3.01 o 
   6  18   3       38.71       54.49      3.92 o 
  -6  19   3      116.90      113.79      4.64 o 
  -5  19   3        1.61        1.48      1.19 o 
  -4  19   3        9.11        8.24      1.73 o 
  -3  19   3      231.53      234.34      6.61 o 
  -2  19   3       58.53       61.70      2.52 o 
  -1  19   3       67.94       67.52      2.78 o 
   0  19   3      101.34       94.36      3.83 o 
   1  19   3       58.37       61.21      1.94 o 
   2  19   3       64.81       59.69      2.25 o 
   3  19   3      117.55      102.35      3.45 o 
   4  19   3       24.54       28.82      2.71 o 
   5  19   3       13.13       21.44      2.54 o 
  -6  20   3       34.82       44.90      3.88 o 
  -5  20   3       24.70       26.46      2.28 o 
  -4  20   3       81.15       74.29      4.77 o 
  -3  20   3        7.59        6.62      1.88 o 
  -2  20   3        0.80        2.43      1.42 o 
  -1  20   3       47.32       46.37      2.48 o 
   0  20   3     1065.44     1046.94      9.36 o 
   1  20   3       77.05       72.12      2.41 o 
   2  20   3       22.58       21.73      2.35 o 
   3  20   3      495.94      446.15      7.88 o 
   4  20   3      222.37      210.05      6.88 o 
   5  20   3       82.18       64.56      3.91 o 
  -6  21   3        7.33        3.88      2.89 o 
  -5  21   3      126.94      143.69      4.32 o 
  -4  21   3       31.56       27.50      2.58 o 
  -3  21   3       22.14       14.47      4.39 o 
  -2  21   3      137.98      137.13      4.94 o 
  -1  21   3        5.18        4.42      1.32 o 
   0  21   3      871.98      845.10      8.02 o 
   1  21   3      654.17      657.81      6.34 o 
   2  21   3      371.32      365.98      5.53 o 
   3  21   3       50.65       59.94      3.32 o 
   4  21   3        0.84        1.49      1.58 o 
   5  21   3        7.16        5.18      2.08 o 
  -5  22   3       56.29       72.67      5.65 o 
  -4  22   3       11.12       10.38      1.95 o 
  -3  22   3       49.55       38.53      6.28 o 
  -2  22   3      179.28      181.85      8.30 o 
  -1  22   3       99.91      105.60      3.92 o 
   0  22   3      346.67      349.21      6.20 o 
   1  22   3      275.41      270.44      3.68 o 
   2  22   3      687.20      653.77      8.06 o 
   3  22   3       28.00       29.04      2.54 o 
   4  22   3       19.61       21.29      2.43 o 
   5  22   3       30.33       32.78      3.10 o 
  -5  23   3       47.25       57.42      3.30 o 
  -4  23   3       36.81       27.87      4.33 o 
  -3  23   3       86.79       74.43      4.25 o 
  -2  23   3       58.87       69.89      7.94 o 
  -1  23   3      364.84      359.44      6.30 o 
   0  23   3       16.01       16.43      1.86 o 
   1  23   3      575.86      565.90      5.83 o 
   2  23   3      370.30      383.42      5.85 o 
   3  23   3      172.04      152.73      4.64 o 
   4  23   3       32.20       30.59      2.77 o 
   5  23   3      147.78      160.61      9.72 o 
  -5  24   3       49.25       59.28      3.39 o 
  -4  24   3       11.67       13.64      2.03 o 
  -3  24   3       74.59       68.04      8.06 o 
  -2  24   3       61.82       58.11      3.94 o 
  -1  24   3      836.75      791.19     10.53 o 
   0  24   3      182.31      184.43      5.04 o 
   1  24   3      140.91      137.74      2.74 o 
   2  24   3       98.69      107.75      2.79 o 
   3  24   3       28.21       26.67      2.54 o 
   4  24   3       16.81       18.97      2.37 o 
   5  24   3       78.64       87.13      4.49 o 
  -5  25   3       46.35       40.11      2.93 o 
  -4  25   3       48.83       48.23      4.10 o 
  -3  25   3      101.54       93.22      7.94 o 
  -2  25   3     1029.84      971.54     16.18 o 
  -1  25   3       80.43       90.36      5.37 o 
   0  25   3       34.17       31.16      2.48 o 
   1  25   3      163.14      159.00      3.70 o 
   2  25   3      105.05      104.66      2.76 o 
   3  25   3       61.37       67.01      3.52 o 
   4  25   3       26.71       29.51      2.85 o 
  -5  26   3       13.75        6.36      2.50 o 
  -4  26   3      112.20       81.89      8.06 o 
  -3  26   3       89.23       79.09      6.28 o 
  -2  26   3       16.25       21.58      4.03 o 
  -1  26   3      307.35      326.95      7.26 o 
   0  26   3        9.71        8.00      1.58 o 
   1  26   3      216.12      219.36      4.40 o 
   2  26   3      152.53      144.66      3.25 o 
   3  26   3        1.94        2.17      1.46 o 
   4  26   3       25.53       29.52      2.87 o 
  -4  27   3      184.24      179.41     15.17 o 
  -3  27   3       69.24       55.37      4.19 o 
  -2  27   3      405.21      419.99      9.81 o 
  -1  27   3      656.85      608.53     14.82 o 
   0  27   3      101.96       97.28      3.54 o 
   1  27   3      364.48      350.06      6.30 o 
   2  27   3       99.02       95.54      3.12 o 
   3  27   3        8.87        9.40      2.42 o 
   4  27   3       58.71       60.55      3.88 o 
  -4  28   3      133.07      147.39      6.27 o 
  -3  28   3      113.86      102.41      5.03 o 
  -2  28   3        5.70        5.88      2.09 o 
  -1  28   3      505.87      473.86     10.30 o 
   0  28   3       34.49       30.61      2.46 o 
   1  28   3       11.72       11.33      1.56 o 
   2  28   3       35.08       31.30      4.74 o 
   3  28   3       16.99       17.05      2.96 o 
   4  28   3       65.20       67.21      4.15 o 
  -4  29   3       92.05       87.14      5.70 o 
  -3  29   3      100.12       94.90      6.05 o 
  -2  29   3       83.27       90.08      4.61 o 
  -1  29   3      239.41      235.05      7.04 o 
   0  29   3       64.58       56.55      4.22 o 
   1  29   3        2.20        1.15      1.21 o 
   2  29   3       61.88       62.83      6.40 o 
   3  29   3       93.60       93.62      4.05 o 
  -3  30   3      112.68      108.61      7.11 o 
  -2  30   3       26.73       25.15      3.10 o 
  -1  30   3       44.59       48.50      7.35 o 
   0  30   3        6.66        8.68      1.75 o 
   1  30   3        9.01       11.50      2.50 o 
   2  30   3       15.25        9.72      4.03 o 
   3  30   3        1.92        1.35      2.01 o 
  -3  31   3       59.87       56.99      7.47 o 
  -2  31   3       35.97       35.21      3.68 o 
  -1  31   3       11.48       15.41      2.59 o 
   0  31   3        0.76        0.73      1.46 o 
   1  31   3       41.73       45.67      3.94 o 
   2  31   3       51.88       66.39      6.88 o 
  -2  32   3        6.03        4.82      2.26 o 
  -1  32   3       27.81       24.92      3.27 o 
   0  32   3       49.30       57.89      4.35 o 
   1  32   3       44.26       41.00      3.86 o 
   2  32   3       50.30       48.13      6.16 o 
  -2  33   3        6.46       11.14      2.68 o 
  -1  33   3      313.08      349.36      9.29 o 
   0  33   3       18.36       18.02      4.03 o 
   1  33   3        6.35       10.78      2.59 o 
  -1  34   3       13.98       22.38      3.17 o 
   0  34   3       38.49       43.86      5.93 o 
  -7   0   4      168.14      196.08      9.96 o 
  -6   0   4       62.88       69.13      3.33 o 
  -5   0   4       17.81       16.22      2.09 o 
  -4   0   4      180.03      182.95      5.22 o 
  -3   0   4      531.26      517.10     16.83 o 
  -2   0   4     1189.28     1222.33     13.00 o 
  -1   0   4      851.54      895.42     14.34 o 
   0   0   4      921.74      945.10     11.95 o 
   1   0   4        2.51        3.08      1.42 o 
   2   0   4     1586.72     1561.77     28.45 o 
   3   0   4      251.78      237.57      8.06 o 
   4   0   4      650.79      620.72     15.17 o 
   5   0   4        0.29        1.66      2.13 o 
   6   0   4      109.10       97.08      4.72 o 
  -7   1   4        3.60        1.43      1.75 o 
  -6   1   4       84.79       75.82      4.33 o 
  -5   1   4      175.12      171.25      3.70 o 
  -4   1   4      314.95      338.85      5.03 o 
  -3   1   4      389.53      423.35      5.39 o 
  -2   1   4     2215.24     2237.43     15.37 o 
  -1   1   4     1386.99     1468.12     19.95 o 
   0   1   4      357.28      330.73      3.70 o 
   1   1   4      709.24      745.53     11.15 o 
   2   1   4      272.86      257.11      5.78 o 
   3   1   4      121.17      113.49      3.94 o 
   4   1   4      263.92      273.02     10.20 o 
   5   1   4       75.99       73.47      3.60 o 
   6   1   4      120.40      116.04      3.56 o 
  -7   2   4      126.94      127.83      7.27 o 
  -6   2   4       18.51       19.98      1.83 o 
  -5   2   4      243.75      230.62      4.32 o 
  -4   2   4      455.55      471.81      6.18 o 
  -3   2   4       42.10       38.65      1.68 o 
  -2   2   4     1870.16     1954.08     13.65 o 
  -1   2   4     3635.15     3680.86     29.15 o 
   0   2   4       16.72       15.28      0.80 o 
   1   2   4      760.12      755.48     11.23 o 
   2   2   4      141.69      114.70      3.77 o 
   3   2   4       83.78       77.80      3.43 o 
   4   2   4      203.40      191.16      5.45 o 
   5   2   4      115.35      106.54      4.27 o 
   6   2   4        6.84       12.66      1.95 o 
  -7   3   4       29.57       33.03      2.42 o 
  -6   3   4       43.21       39.53      2.53 o 
  -5   3   4      154.56      154.50      3.17 o 
  -4   3   4        3.82        3.54      0.91 o 
  -3   3   4       23.49       25.91      1.44 o 
  -2   3   4      440.45      475.95      4.52 o 
  -1   3   4     1133.22     1181.23     12.73 o 
   0   3   4      497.83      539.73      6.64 o 
   1   3   4     1120.61     1167.33     12.14 o 
   2   3   4      593.81      604.42     11.50 o 
   3   3   4        2.38       -0.81      1.18 o 
   4   3   4      217.47      220.08      5.69 o 
   5   3   4      370.70      360.50      7.87 o 
   6   3   4        1.26        3.58      1.82 o 
  -7   4   4       41.57       48.53      2.90 o 
  -6   4   4       31.16       28.54      3.00 o 
  -5   4   4       13.37       13.00      1.34 o 
  -4   4   4      276.69      266.00      4.98 o 
  -3   4   4       10.49        8.67      0.99 o 
  -2   4   4      394.21      406.69      4.99 o 
  -1   4   4     2043.92     2064.71     15.63 o 
   0   4   4      249.40      267.55      4.34 o 
   1   4   4      249.43      243.29      4.58 o 
   2   4   4      552.73      555.59      9.38 o 
   3   4   4       33.51       31.99      2.59 o 
   4   4   4      141.12      141.23      4.61 o 
   5   4   4       99.83      113.70      8.30 o 
   6   4   4       23.13       21.34      3.07 o 
  -7   5   4        3.64        6.52      1.59 o 
  -6   5   4       20.94       23.60      2.01 o 
  -5   5   4       52.17       50.73      2.51 o 
  -4   5   4       82.74       81.91      2.79 o 
  -3   5   4       62.54       64.57      1.91 o 
  -2   5   4      434.75      471.80      5.00 o 
  -1   5   4      550.05      514.68      9.13 o 
   0   5   4     1422.20     1469.30     12.53 o 
   1   5   4      305.81      315.85      8.67 o 
   2   5   4       18.48       22.50      2.09 o 
   3   5   4       34.64       37.00      2.76 o 
   4   5   4      246.41      251.57      6.20 o 
   5   5   4       19.09       18.49      1.98 o 
   6   5   4        7.31        8.13      2.28 o 
  -7   6   4       88.74       88.41      3.52 o 
  -6   6   4       89.11       92.60      3.21 o 
  -5   6   4       12.09        8.79      1.59 o 
  -4   6   4      104.03       94.13      3.80 o 
  -3   6   4      153.04      145.77      2.77 o 
  -2   6   4      589.17      567.05      5.69 o 
  -1   6   4      495.89      494.28      6.89 o 
   0   6   4      107.98      116.35      2.65 o 
   1   6   4      391.54      368.47      6.25 o 
   2   6   4      121.81      144.68      5.22 o 
   3   6   4       56.39       66.52      3.24 o 
   4   6   4      153.91      153.98      9.84 o 
   5   6   4       19.65       22.70      2.23 o 
   6   6   4       18.95       20.81      3.44 o 
  -7   7   4        3.59        9.65      1.71 o 
  -6   7   4       43.34       50.88      3.23 o 
  -5   7   4       24.41       28.62      2.61 o 
  -4   7   4        3.58        3.48      1.11 o 
  -3   7   4       38.72       40.78      1.98 o 
  -2   7   4      622.91      635.43      6.21 o 
  -1   7   4      583.40      582.89     10.59 o 
   0   7   4      341.90      340.48      5.04 o 
   1   7   4      271.99      293.39      4.64 o 
   2   7   4      420.22      423.92      8.65 o 
   3   7   4       18.55       21.81      2.28 o 
   4   7   4      140.61      152.80      4.83 o 
   5   7   4       13.37       16.86      1.98 o 
   6   7   4      236.61      240.79      7.69 o 
  -7   8   4      148.23      148.75      8.41 o 
  -6   8   4       95.03       97.32      4.61 o 
  -5   8   4      148.72      157.94      4.59 o 
  -4   8   4        4.55        2.96      2.13 o 
  -3   8   4       11.98       10.24      1.20 o 
  -2   8   4      854.31      862.60      8.55 o 
  -1   8   4      760.04      757.73     12.12 o 
   0   8   4      147.80      137.81      4.04 o 
   1   8   4      181.94      176.93      3.49 o 
   2   8   4      379.34      372.91      7.37 o 
   3   8   4       52.70       56.34      3.11 o 
   4   8   4      683.07      695.66     11.63 o 
   5   8   4       41.02       44.17      3.85 o 
   6   8   4      287.78      268.42     11.03 o 
  -6   9   4        8.94       14.97      3.25 o 
  -5   9   4      250.55      247.31      5.79 o 
  -4   9   4       93.22       93.19      6.05 o 
  -3   9   4      167.91      179.39      2.84 o 
  -2   9   4      244.48      255.57      3.69 o 
  -1   9   4      772.04      787.60     11.23 o 
   0   9   4      470.69      497.13      6.69 o 
   1   9   4       15.18       13.83      1.26 o 
   2   9   4      289.76      316.62      6.70 o 
   3   9   4      565.82      560.17      9.95 o 
   4   9   4      333.30      317.03      6.16 o 
   5   9   4       13.66       13.24      2.51 o 
   6   9   4       34.23       41.22      3.85 o 
  -6  10   4      109.71      115.22      4.33 o 
  -5  10   4       71.49       75.43      4.80 o 
  -4  10   4       66.87       71.02      9.37 o 
  -3  10   4      283.36      282.78      5.88 o 
  -2  10   4      110.53      127.77      2.45 o 
  -1  10   4       99.42      106.85      2.80 o 
   0  10   4      214.79      197.61      4.44 o 
   1  10   4      710.86      733.82      9.01 o 
   2  10   4      268.99      257.10      6.01 o 
   3  10   4       24.13       25.14      2.50 o 
   4  10   4      276.29      266.87      5.67 o 
   5  10   4       97.54      101.38      4.89 o 
   6  10   4        6.76       11.01      3.56 o 
  -6  11   4      204.57      212.30      5.84 o 
  -5  11   4      496.37      513.18      8.93 o 
  -4  11   4      628.86      617.77     13.40 o 
  -3  11   4      208.96      225.07      3.87 o 
  -2  11   4      246.91      250.07      3.63 o 
  -1  11   4      144.36      135.56      3.18 o 
   0  11   4      222.58      239.04      4.36 o 
   1  11   4      742.50      746.73      9.20 o 
   2  11   4      341.08      327.50      7.02 o 
   3  11   4      204.35      194.95      5.33 o 
   4  11   4      210.07      209.97      5.04 o 
   5  11   4       72.23       71.88      4.50 o 
   6  11   4        1.53        5.26      2.26 o 
  -6  12   4      153.91      153.19      5.15 o 
  -5  12   4       24.25       25.36      2.40 o 
  -4  12   4      319.34      302.62      7.62 o 
  -3  12   4      436.84      417.61      5.67 o 
  -2  12   4       49.65       45.42      1.59 o 
  -1  12   4       28.85       38.67      2.30 o 
   0  12   4      101.78      117.83      4.36 o 
   1  12   4       19.90       21.73      2.03 o 
   2  12   4      103.84      110.34      4.15 o 
   3  12   4       16.85       16.10      1.81 o 
   4  12   4        4.19        3.93      1.23 o 
   5  12   4       28.56       28.13      2.73 o 
   6  12   4       52.48       57.60      5.10 o 
  -6  13   4      460.95      486.90      9.43 o 
  -5  13   4      140.34      139.52      4.54 o 
  -4  13   4     1152.52     1150.86     18.45 o 
  -3  13   4       94.90      110.24      6.88 o 
  -2  13   4      136.62      133.73      3.31 o 
  -1  13   4      183.38      181.47      3.85 o 
   0  13   4     1069.04     1070.84     14.75 o 
   1  13   4       64.07       60.09      2.39 o 
   2  13   4      321.38      315.52      6.92 o 
   3  13   4      522.95      503.78      6.92 o 
   4  13   4       45.06       48.58      2.45 o 
   5  13   4       18.03       21.81      2.44 o 
   6  13   4       52.74       58.44      6.34 o 
  -6  14   4      150.79      158.37      5.24 o 
  -5  14   4       20.16       22.27      2.36 o 
  -4  14   4      105.28      111.31      3.87 o 
  -3  14   4      506.44      506.88      9.97 o 
  -2  14   4       10.06        6.53      1.17 o 
  -1  14   4      137.94      142.60      4.10 o 
   0  14   4      160.70      170.87      4.61 o 
   1  14   4      113.85      110.04      3.18 o 
   2  14   4       55.45       53.78      2.69 o 
   3  14   4      144.48      135.30      3.40 o 
   4  14   4        3.57        3.53      1.19 o 
   5  14   4      130.32      134.84      4.71 o 
  -6  15   4       59.93       57.84      3.97 o 
  -5  15   4      213.01      204.33      5.64 o 
  -4  15   4        9.92        9.62      2.71 o 
  -3  15   4      282.40      289.51      7.47 o 
  -2  15   4       21.65       23.71      1.96 o 
  -1  15   4      141.35      138.10      6.57 o 
   0  15   4      117.90      118.11      3.86 o 
   1  15   4        6.84        7.56      1.65 o 
   2  15   4      225.12      227.43      6.25 o 
   3  15   4       28.82       29.56      1.98 o 
   4  15   4       23.92       23.31      2.46 o 
   5  15   4        5.50        6.78      1.82 o 
  -6  16   4      347.57      350.96      7.98 o 
  -5  16   4       82.25       79.27      3.76 o 
  -4  16   4       73.03       80.59     10.08 o 
  -3  16   4       35.15       31.37      3.20 o 
  -2  16   4      219.97      224.98      4.53 o 
  -1  16   4      220.05      228.02      4.54 o 
   0  16   4      136.76      137.14      4.27 o 
   1  16   4        2.22        1.17      1.03 o 
   2  16   4       93.47       92.21      3.23 o 
   3  16   4      718.27      700.66      8.75 o 
   4  16   4       54.66       57.36      3.40 o 
   5  16   4      168.34      175.02      5.40 o 
  -6  17   4        9.23       10.55      2.12 o 
  -5  17   4       45.85       42.17      3.77 o 
  -4  17   4        8.84       12.92      1.91 o 
  -3  17   4       28.96       22.66      2.59 o 
  -2  17   4       23.78       23.13      2.21 o 
  -1  17   4      131.89      128.29      3.48 o 
   0  17   4      321.92      328.35      4.87 o 
   1  17   4       85.75       82.30      2.99 o 
   2  17   4       15.91       15.54      1.80 o 
   3  17   4      131.58      127.31      3.37 o 
   4  17   4      540.96      504.93      9.06 o 
   5  17   4       86.53       92.08      4.06 o 
  -6  18   4       93.45       90.23      4.34 o 
  -5  18   4        6.42        5.47      2.16 o 
  -4  18   4      173.41      166.40      5.43 o 
  -3  18   4       35.44       33.75      4.27 o 
  -2  18   4       96.68      105.04      3.10 o 
  -1  18   4       40.63       47.76      2.43 o 
   0  18   4       49.70       44.78      2.23 o 
   1  18   4       86.20       87.23      3.08 o 
   2  18   4       57.89       60.32      2.82 o 
   3  18   4      480.43      462.92      8.15 o 
   4  18   4       29.83       37.09      2.96 o 
   5  18   4       40.29       35.74      3.18 o 
  -5  19   4       13.37       14.89      2.13 o 
  -4  19   4       66.65       58.93      3.50 o 
  -3  19   4       34.88       35.70      3.17 o 
  -2  19   4        1.89        1.68      1.13 o 
  -1  19   4       99.97      104.05      3.26 o 
   0  19   4      327.10      332.40      5.06 o 
   1  19   4      420.57      415.95      6.93 o 
   2  19   4        8.44        9.29      2.28 o 
   3  19   4        8.20        5.97      1.60 o 
   4  19   4      109.46      118.23      4.32 o 
   5  19   4        5.06        4.50      1.81 o 
  -5  20   4       45.69       51.31      3.55 o 
  -4  20   4       14.42       16.15      4.62 o 
  -3  20   4      119.11      113.27      4.78 o 
  -2  20   4       81.44       85.33      4.08 o 
  -1  20   4       35.74       40.15      2.43 o 
   0  20   4      465.56      469.30      9.30 o 
   1  20   4      291.27      279.06      5.52 o 
   2  20   4        1.21        0.58      1.32 o 
   3  20   4      231.79      220.13      5.51 o 
   4  20   4       43.87       48.59      3.36 o 
   5  20   4       40.90       37.32      3.23 o 
  -5  21   4       10.39        8.02      1.91 o 
  -4  21   4       20.79       21.02      2.84 o 
  -3  21   4       34.59       32.37      3.10 o 
  -2  21   4       94.25       87.94      4.18 o 
  -1  21   4      445.51      434.75      7.16 o 
   0  21   4      274.80      277.99      9.92 o 
   1  21   4      567.48      524.61      8.08 o 
   2  21   4      105.10      101.99      4.82 o 
   3  21   4       41.08       43.37      2.99 o 
   4  21   4        0.49        0.22      1.43 o 
   5  21   4       27.21       32.82      3.12 o 
  -5  22   4       24.75       24.43      2.71 o 
  -4  22   4       12.03       16.46      2.59 o 
  -3  22   4      355.42      337.11     10.43 o 
  -2  22   4        4.41        5.69      1.84 o 
  -1  22   4       41.94       43.38      2.59 o 
   0  22   4      339.51      318.72      6.10 o 
   1  22   4      149.09      138.67      6.64 o 
   2  22   4      820.64      813.35     11.25 o 
   3  22   4      154.46      149.13      5.25 o 
   4  22   4        4.27        4.59      1.74 o 
  -5  23   4       47.85       47.08      4.44 o 
  -4  23   4       52.27       51.57      4.27 o 
  -3  23   4       21.22       21.57      2.85 o 
  -2  23   4       85.21       63.89      6.88 o 
  -1  23   4      283.50      272.15      5.57 o 
   0  23   4       43.35       46.09      2.73 o 
   1  23   4        7.18        8.35      1.72 o 
   2  23   4      109.31      108.89      3.78 o 
   3  23   4       12.86       13.86      2.02 o 
   4  23   4       57.69       60.15      3.87 o 
  -5  24   4      171.42      213.08      6.42 o 
  -4  24   4       24.71       19.57      3.00 o 
  -3  24   4       50.95       59.64      4.44 o 
  -2  24   4      269.58      247.71     11.97 o 
  -1  24   4      380.17      358.92      8.09 o 
   0  24   4       55.35       53.20      2.96 o 
   1  24   4      198.83      190.66      4.83 o 
   2  24   4      467.00      500.30      8.33 o 
   3  24   4       53.97       59.24      3.50 o 
   4  24   4        1.38        5.13      1.81 o 
  -4  25   4      128.52      135.27      5.94 o 
  -3  25   4       19.98       15.01      2.67 o 
  -2  25   4      348.68      321.80     18.02 o 
  -1  25   4      485.52      499.64      8.11 o 
   0  25   4        5.94        4.90      1.51 o 
   1  25   4      194.74      205.73      5.20 o 
   2  25   4       11.49       12.96      1.87 o 
   3  25   4        7.36        6.66      1.67 o 
   4  25   4       69.89       81.71      4.31 o 
  -4  26   4        7.67       11.68      2.59 o 
  -3  26   4      128.57      127.48      5.53 o 
  -2  26   4       13.04       19.08      2.76 o 
  -1  26   4       77.43       82.20      5.22 o 
   0  26   4      122.12      128.74      4.10 o 
   1  26   4       47.58       54.11      3.10 o 
   2  26   4      129.37      128.32      5.26 o 
   3  26   4        7.21        4.17      1.63 o 
  -4  27   4       21.78       22.52      4.50 o 
  -3  27   4       18.02       16.27      6.76 o 
  -2  27   4       87.92      103.30      7.47 o 
  -1  27   4       19.19       16.96      2.85 o 
   0  27   4       57.49       59.86      3.13 o 
   1  27   4      277.59      276.95      6.11 o 
   2  27   4       70.87       80.02      4.59 o 
   3  27   4       23.33       22.00      2.46 o 
  -3  28   4       57.53       81.53      5.36 o 
  -2  28   4       51.78       46.90      8.18 o 
  -1  28   4       63.82       62.04      4.35 o 
   0  28   4      257.16      260.52      6.94 o 
   1  28   4      200.03      203.54      9.20 o 
   2  28   4      105.67      107.78      8.89 o 
   3  28   4        2.70        5.03      3.56 o 
  -3  29   4       45.01       38.41      3.94 o 
  -2  29   4       48.95       53.92      4.27 o 
  -1  29   4        6.38        3.59      1.92 o 
   0  29   4       15.13       15.66      2.18 o 
   1  29   4      113.16      107.71      4.04 o 
   2  29   4       45.94       41.02      5.45 o 
  -3  30   4       21.58       23.66      3.79 o 
  -2  30   4       41.65       53.41      9.01 o 
  -1  30   4        9.09        4.57      2.09 o 
   0  30   4        3.54        3.03      1.59 o 
   1  30   4       40.76       43.24      3.06 o 
   2  30   4       17.12       19.20      4.27 o 
  -2  31   4       11.97       12.15      2.76 o 
  -1  31   4       52.23       55.25      4.44 o 
   0  31   4        1.09        3.56      2.01 o 
   1  31   4       46.07       47.85      3.51 o 
  -1  32   4      121.42      136.86     11.50 o 
   0  32   4       84.17      104.36      5.19 o 
   1  32   4       67.80       79.82      4.83 o 
  -6   0   5        5.68        4.03      2.61 o 
  -5   0   5      137.20      126.74      4.69 o 
  -4   0   5       29.58       33.20      2.68 o 
  -3   0   5        5.91        6.14      1.36 o 
  -2   0   5        0.07        2.44      1.13 o 
  -1   0   5      209.30      194.84      4.33 o 
   0   0   5        0.42       -0.83      0.83 o 
   1   0   5      167.61      166.44      6.88 o 
   2   0   5      153.13      142.26      6.64 o 
   3   0   5      857.24      811.82     18.73 o 
   4   0   5        0.05        0.95      2.13 o 
   5   0   5       34.32       36.75      4.50 o 
   6   0   5       76.06       80.38      5.69 o 
  -6   1   5       12.10        8.69      1.75 o 
  -5   1   5       45.87       48.43      2.42 o 
  -4   1   5       19.55       19.75      1.57 o 
  -3   1   5       14.39       14.02      1.22 o 
  -2   1   5      180.53      191.81      2.75 o 
  -1   1   5       84.63       82.30      2.08 o 
   0   1   5      479.03      483.28      5.14 o 
   1   1   5       43.87       43.06      2.85 o 
   2   1   5      143.62      138.43      4.61 o 
   3   1   5      273.29      272.08      6.71 o 
   4   1   5      359.00      362.64     11.14 o 
   5   1   5       16.63       17.31      2.43 o 
   6   1   5       20.85       25.56      2.95 o 
  -6   2   5       19.19       18.90      2.48 o 
  -5   2   5       20.53       26.57      1.92 o 
  -4   2   5       94.40       96.24      2.66 o 
  -3   2   5       28.11       30.12      1.48 o 
  -2   2   5      607.02      590.63      6.05 o 
  -1   2   5      394.13      399.29      4.85 o 
   0   2   5       58.74       63.75      1.45 o 
   1   2   5       59.69       56.80      3.02 o 
   2   2   5      279.24      278.83      6.54 o 
   3   2   5      479.79      466.46     10.43 o 
   4   2   5       26.05       23.12      2.59 o 
   5   2   5       26.11       22.07      2.59 o 
   6   2   5       67.91       77.81     13.04 o 
  -6   3   5       32.52       27.57      2.64 o 
  -5   3   5       73.98       67.69      2.96 o 
  -4   3   5      158.47      153.93      3.37 o 
  -3   3   5       46.33       45.37      1.66 o 
  -2   3   5       22.17       23.48      1.31 o 
  -1   3   5      150.13      161.70      4.72 o 
   0   3   5      302.88      308.50      3.36 o 
   1   3   5       11.18       16.75      2.96 o 
   2   3   5      144.46      138.92      4.61 o 
   3   3   5      364.81      348.79      7.71 o 
   4   3   5      383.47      370.71      8.21 o 
   5   3   5      248.13      233.42      6.64 o 
   6   3   5      164.67      178.65      6.99 o 
  -6   4   5       12.07       11.64      1.87 o 
  -5   4   5       37.45       35.91      2.55 o 
  -4   4   5       11.59       12.94      1.30 o 
  -3   4   5        8.36        8.43      0.95 o 
  -2   4   5       84.49       88.18      2.07 o 
  -1   4   5      592.48      599.39      6.48 o 
   0   4   5       99.58      104.37      2.12 o 
   1   4   5     1300.77     1384.44     16.43 o 
   2   4   5      334.96      354.58      7.54 o 
   3   4   5       99.39       98.43      4.08 o 
   4   4   5      137.22      133.69      4.85 o 
   5   4   5      109.02      101.14      4.52 o 
   6   4   5       95.37      106.40      5.33 o 
  -6   5   5       26.85       27.16      2.51 o 
  -5   5   5      175.15      178.47      4.70 o 
  -4   5   5        0.43       -0.61      0.80 o 
  -3   5   5      185.67      188.49      3.10 o 
  -2   5   5        8.10       10.45      1.00 o 
  -1   5   5      124.60      130.16      2.94 o 
   0   5   5      121.00      111.87      2.08 o 
   1   5   5       40.83       48.95      1.99 o 
   2   5   5        9.76        5.40      3.32 o 
   3   5   5       60.59       58.83      3.44 o 
   4   5   5      256.23      252.66      8.30 o 
   5   5   5      125.76      126.30      5.02 o 
   6   5   5       59.83       73.74      4.72 o 
  -6   6   5       31.26       32.19      3.53 o 
  -5   6   5       40.98       47.79      2.96 o 
  -4   6   5       12.40       11.64      1.55 o 
  -3   6   5       65.93       65.10      1.93 o 
  -2   6   5      466.92      468.11      5.75 o 
  -1   6   5      655.32      694.49      6.81 o 
   0   6   5        0.86        1.87      0.83 o 
   1   6   5       43.93       48.41      1.97 o 
   2   6   5      183.96      174.03      5.20 o 
   3   6   5       40.26       42.10      3.19 o 
   4   6   5       88.96       87.65      4.98 o 
   5   6   5       21.82       26.15      3.08 o 
  -6   7   5      153.24      153.85      4.84 o 
  -5   7   5       22.93       20.39      2.08 o 
  -4   7   5       29.46       28.40      2.67 o 
  -3   7   5       83.14       87.86      2.44 o 
  -2   7   5      458.43      454.27      6.84 o 
  -1   7   5      158.38      151.69      2.75 o 
   0   7   5       59.52       65.83      2.59 o 
   1   7   5       95.20       87.87      5.17 o 
   2   7   5        9.40        8.99      1.88 o 
   3   7   5      352.67      351.36      7.78 o 
   4   7   5      322.02      324.30      7.78 o 
   5   7   5      176.26      173.77      4.99 o 
  -6   8   5       20.82       23.56      2.42 o 
  -5   8   5       88.83       90.01      6.76 o 
  -4   8   5       31.89       31.56      2.90 o 
  -3   8   5        7.63        9.50      1.14 o 
  -2   8   5      240.27      240.05      4.09 o 
  -1   8   5       61.50       60.32      2.32 o 
   0   8   5       10.58       10.59      1.38 o 
   1   8   5       99.09       92.91      4.87 o 
   2   8   5      235.43      249.55      6.36 o 
   3   8   5      268.47      279.98      6.94 o 
   4   8   5       61.38       56.18      4.03 o 
   5   8   5       48.99       59.24      3.43 o 
  -6   9   5      271.80      279.00      6.62 o 
  -5   9   5      338.61      340.59      8.47 o 
  -4   9   5       88.17       86.98      4.01 o 
  -3   9   5      338.62      339.14      5.88 o 
  -2   9   5       57.66       56.09      2.29 o 
  -1   9   5        3.21        1.67      1.00 o 
   0   9   5       22.92       17.63      1.49 o 
   1   9   5      246.18      253.39      6.24 o 
   2   9   5       13.61       16.78      2.61 o 
   3   9   5      539.73      543.12     10.30 o 
   4   9   5       18.03       21.25      2.59 o 
   5   9   5       41.20       47.56      4.74 o 
  -6  10   5      272.62      276.07      8.13 o 
  -5  10   5      138.71      138.11      9.01 o 
  -4  10   5      132.66      126.43      4.85 o 
  -3  10   5     1600.76     1579.75     15.35 o 
  -2  10   5       33.61       34.00      2.08 o 
  -1  10   5      222.17      220.31      4.40 o 
   0  10   5      610.70      640.94      9.63 o 
   1  10   5      286.00      286.94      5.32 o 
   2  10   5       25.21       29.76      2.73 o 
   3  10   5      268.31      273.61      6.94 o 
   4  10   5       20.30       19.90      2.59 o 
   5  10   5      117.10      123.39      5.63 o 
  -6  11   5      164.47      168.59      6.53 o 
  -5  11   5        8.58        9.00      3.32 o 
  -4  11   5       64.40       72.38      5.33 o 
  -3  11   5      100.50       96.37      2.82 o 
  -2  11   5       57.16       55.85      2.44 o 
  -1  11   5       52.81       46.25      4.74 o 
   0  11   5       12.50       13.96      1.49 o 
   1  11   5        8.92        8.11      1.32 o 
   2  11   5        0.07       -1.66      1.66 o 
   3  11   5       44.36       44.71      3.34 o 
   4  11   5       68.65       68.08      3.33 o 
   5  11   5       65.85       64.26      4.89 o 
  -6  12   5      159.01      174.21     13.04 o 
  -5  12   5        7.80        7.29      2.26 o 
  -4  12   5       85.33       88.35      4.18 o 
  -3  12   5      350.30      358.95      5.95 o 
  -2  12   5       30.25       27.67      1.92 o 
  -1  12   5      246.37      234.86      4.68 o 
   0  12   5      109.48      116.06      4.72 o 
   1  12   5      227.04      237.96      4.74 o 
   2  12   5       60.51       49.63      4.62 o 
   3  12   5      219.20      221.98      6.27 o 
   4  12   5       42.06       52.72      3.19 o 
   5  12   5        5.60        8.49      2.35 o 
  -6  13   5      120.43      133.93      9.13 o 
  -5  13   5       56.22       54.11      4.10 o 
  -4  13   5      381.71      372.29      8.87 o 
  -3  13   5       23.68       25.20      2.22 o 
  -2  13   5      187.07      184.08      4.67 o 
  -1  13   5      276.59      290.99      9.52 o 
   0  13   5       46.64       44.84      2.34 o 
   1  13   5       14.20       16.55      1.64 o 
   2  13   5      160.83      168.17      5.81 o 
   3  13   5      170.14      165.79      5.36 o 
   4  13   5       75.61       77.93      7.06 o 
   5  13   5        8.75        5.34      2.26 o 
  -6  14   5      288.62      300.10      8.88 o 
  -5  14   5       58.50       59.51      4.35 o 
  -4  14   5      192.57      186.01      5.14 o 
  -3  14   5      319.41      339.45      6.74 o 
  -2  14   5      217.86      210.15      5.38 o 
  -1  14   5       12.37       12.15      1.52 o 
   0  14   5      724.91      755.82     17.55 o 
   1  14   5       45.57       51.20      2.97 o 
   2  14   5      115.80      108.48      4.44 o 
   3  14   5      478.02      490.58      8.39 o 
   4  14   5       13.74       13.73      1.98 o 
   5  14   5       37.26       39.87      4.03 o 
  -6  15   5      257.89      274.59      8.55 o 
  -5  15   5        3.17        4.45      2.05 o 
  -4  15   5      156.08      147.39      5.72 o 
  -3  15   5      184.68      181.68      5.86 o 
  -2  15   5       23.60       27.25      2.03 o 
  -1  15   5       96.23       96.64      3.18 o 
   0  15   5      294.08      297.80     15.41 o 
   1  15   5       54.45       53.30      2.65 o 
   2  15   5      754.35      742.36     12.74 o 
   3  15   5        5.18        7.15      1.63 o 
   4  15   5      146.95      138.73      5.77 o 
   5  15   5       42.73       46.82      4.35 o 
  -5  16   5        0.18        1.42      1.84 o 
  -4  16   5       59.05       67.67      3.55 o 
  -3  16   5       38.54       36.17      3.17 o 
  -2  16   5       41.84       45.74      2.44 o 
  -1  16   5       51.53       50.46      2.63 o 
   0  16   5      320.38      309.38     14.46 o 
   1  16   5       17.96       18.31      1.91 o 
   2  16   5        7.96        8.51      1.57 o 
   3  16   5      142.70      147.76      4.44 o 
   4  16   5       62.74       66.43      4.76 o 
   5  16   5       11.16       17.35      3.07 o 
  -5  17   5        7.57        9.78      2.39 o 
  -4  17   5       49.63       43.05      3.44 o 
  -3  17   5       49.09       52.01      3.77 o 
  -2  17   5        3.57        4.83      1.27 o 
  -1  17   5      308.89      295.36      5.64 o 
   0  17   5      232.87      237.64      6.03 o 
   1  17   5       39.11       40.99      3.08 o 
   2  17   5      166.85      179.28      4.74 o 
   3  17   5      122.40      122.94      4.61 o 
   4  17   5       61.97       62.86      4.76 o 
  -5  18   5       72.84       65.91      4.85 o 
  -4  18   5        9.47        9.31      1.88 o 
  -3  18   5       34.68       32.88      3.10 o 
  -2  18   5       29.74       29.29      2.54 o 
  -1  18   5        9.97        8.08      1.44 o 
   0  18   5      361.37      360.77      6.55 o 
   1  18   5       74.02       75.17      4.36 o 
   2  18   5       41.75       46.24      3.69 o 
   3  18   5       92.83       91.94      3.64 o 
   4  18   5       22.34       22.23      3.17 o 
  -5  19   5       38.84       38.61      3.86 o 
  -4  19   5      111.77      107.10      5.72 o 
  -3  19   5        4.40        2.48      1.75 o 
  -2  19   5       31.13       28.98      2.93 o 
  -1  19   5      234.19      246.89      6.28 o 
   0  19   5      211.28      219.92      5.39 o 
   1  19   5       52.92       55.30      2.96 o 
   2  19   5       41.49       42.49      3.79 o 
   3  19   5       94.80       92.00      4.86 o 
   4  19   5       92.95       93.96      5.11 o 
  -5  20   5       57.32       52.01      7.47 o 
  -4  20   5       31.53       29.99      2.77 o 
  -3  20   5       54.12       50.36      3.92 o 
  -2  20   5       16.67       17.15      2.50 o 
  -1  20   5       98.54      102.45      3.48 o 
   0  20   5      125.63      118.77      4.03 o 
   1  20   5      263.61      275.49      8.94 o 
   2  20   5      192.99      192.22     11.03 o 
   3  20   5       65.52       60.61      4.52 o 
   4  20   5       49.11       47.95      4.35 o 
  -5  21   5        8.83        8.65      2.02 o 
  -4  21   5       39.86       33.89      2.95 o 
  -3  21   5      294.41      301.33      8.30 o 
  -2  21   5       19.15       20.71      2.67 o 
  -1  21   5      473.15      469.24      7.81 o 
   0  21   5        1.80        1.19      1.23 o 
   1  21   5      276.52      285.14      9.13 o 
   2  21   5      223.17      212.41     12.21 o 
   3  21   5       99.65      102.15      5.02 o 
   4  21   5       74.29       67.67      5.02 o 
  -4  22   5       15.90       11.14      2.05 o 
  -3  22   5       34.39       31.59      3.34 o 
  -2  22   5       93.14       93.40      4.52 o 
  -1  22   5       79.83       83.19      3.34 o 
   0  22   5       74.46       78.97      3.80 o 
   1  22   5       13.63       12.78      3.68 o 
   2  22   5       41.41       37.75      4.03 o 
   3  22   5        5.51        9.95      2.43 o 
   4  22   5       16.26       25.73      3.41 o 
  -4  23   5       43.12       53.10      4.44 o 
  -3  23   5       39.39       41.12      3.77 o 
  -2  23   5      451.40      434.65     11.85 o 
  -1  23   5       67.91       74.41      3.20 o 
   0  23   5       68.37       62.69      3.49 o 
   1  23   5       31.36       34.84      2.63 o 
   2  23   5      287.62      281.54      7.79 o 
   3  23   5      259.84      240.63      8.06 o 
  -4  24   5        6.13        9.02      2.96 o 
  -3  24   5       74.85       74.91      4.66 o 
  -2  24   5      458.36      460.21     14.70 o 
  -1  24   5       56.91       63.83      5.97 o 
   0  24   5        4.95        6.16      1.73 o 
   1  24   5       71.74       77.76      3.47 o 
   2  24   5       41.18       32.48      4.74 o 
   3  24   5       85.58       96.39      5.45 o 
  -4  25   5       47.80       59.94      4.86 o 
  -3  25   5       16.37       11.60      5.69 o 
  -2  25   5       33.70       31.71      3.35 o 
  -1  25   5      227.58      223.95      7.04 o 
   0  25   5       13.09       11.33      2.17 o 
   1  25   5       67.73       70.12      3.65 o 
   2  25   5      196.68      201.30      9.48 o 
   3  25   5      107.00      111.45      5.45 o 
  -3  26   5      340.34      331.84      9.38 o 
  -2  26   5      121.40      120.18     11.03 o 
  -1  26   5        0.19        2.70      1.92 o 
   0  26   5      161.21      169.77      4.86 o 
   1  26   5      204.46      215.92      5.60 o 
   2  26   5       42.13       43.86      5.45 o 
  -3  27   5        9.62       10.42      2.51 o 
  -2  27   5      129.28      111.54      5.36 o 
  -1  27   5       26.82       23.76      3.19 o 
   0  27   5       13.13       14.81      2.03 o 
   1  27   5      133.44      146.95      7.00 o 
   2  27   5       83.39      110.13      6.99 o 
  -2  28   5      483.11      490.66     14.58 o 
  -1  28   5       19.94       20.53      3.02 o 
   0  28   5      184.18      173.70      5.13 o 
   1  28   5       52.90       58.83      3.55 o 
   2  28   5       27.26       31.95      7.94 o 
  -2  29   5       56.82       71.07      5.03 o 
  -1  29   5       74.99       86.20      4.86 o 
   0  29   5        0.73        2.00      1.60 o 
   1  29   5      100.51       98.16      4.10 o 
  -1  30   5       67.65       71.33      6.64 o 
   0  30   5        3.15        1.78      2.01 o 
  -6   0   6       24.03       18.49      4.03 o 
  -5   0   6      103.45      107.15      4.61 o 
  -4   0   6       39.10       45.38      3.27 o 
  -3   0   6      304.13      282.98      5.42 o 
  -2   0   6       86.61       89.11      4.03 o 
  -1   0   6       96.86      107.34      3.41 o 
   0   0   6      266.54      272.90      9.48 o 
   1   0   6       66.15       67.57      4.98 o 
   2   0   6      188.17      183.99      8.06 o 
   3   0   6      311.19      319.61     11.14 o 
   4   0   6       47.09       44.57      5.22 o 
   5   0   6       28.88       28.45      4.50 o 
  -6   1   6        1.63        0.59      1.68 o 
  -5   1   6      380.62      373.70      7.12 o 
  -4   1   6       39.80       37.70      2.10 o 
  -3   1   6      272.74      263.91      4.01 o 
  -2   1   6     1770.30     1716.97     14.14 o 
  -1   1   6       39.40       41.55      1.69 o 
   0   1   6      107.54      113.76      4.27 o 
   1   1   6       78.24       87.81      3.94 o 
   2   1   6      208.74      191.07      5.78 o 
   3   1   6       16.35       17.84      2.49 o 
   4   1   6      382.39      352.31      8.63 o 
   5   1   6       16.01       15.62      3.44 o 
  -6   2   6       25.79       20.54      2.85 o 
  -5   2   6       96.02       84.49      3.42 o 
  -4   2   6       21.79       22.52      1.72 o 
  -3   2   6      301.15      303.08      4.32 o 
  -2   2   6        0.04        1.19      0.95 o 
  -1   2   6      110.90      121.37      3.17 o 
   0   2   6      177.02      183.93      5.36 o 
   1   2   6       27.61       29.18      2.68 o 
   2   2   6      335.23      319.14      7.54 o 
   3   2   6       30.81       27.60      2.85 o 
   4   2   6      210.54      210.83      9.13 o 
   5   2   6        0.50        1.16      1.75 o 
  -6   3   6        7.40        1.66      1.84 o 
  -5   3   6       92.27       91.15      3.56 o 
  -4   3   6        9.40       10.11      1.30 o 
  -3   3   6       72.12       78.23      2.22 o 
  -2   3   6      843.29      840.39      9.57 o 
  -1   3   6      180.71      164.54      3.77 o 
   0   3   6      215.84      211.14      5.87 o 
   1   3   6      185.88      182.71      9.25 o 
   2   3   6      313.25      294.96      7.35 o 
   3   3   6       54.12       48.71      3.60 o 
   4   3   6       50.28       58.21      4.02 o 
   5   3   6       35.14       36.47      4.15 o 
  -6   4   6       35.80       36.83      3.05 o 
  -5   4   6        5.96        5.35      1.58 o 
  -4   4   6      126.84      128.18      3.83 o 
  -3   4   6      383.26      377.17      5.60 o 
  -2   4   6      127.13      137.41      2.71 o 
  -1   4   6      239.02      247.81      4.74 o 
   0   4   6      286.14      272.42      6.62 o 
   1   4   6      159.79      152.42      5.11 o 
   2   4   6      138.12      134.78      6.64 o 
   3   4   6       40.38       45.31      4.50 o 
   4   4   6       10.52       16.50      2.51 o 
   5   4   6       37.59       38.27      3.60 o 
  -6   5   6       14.02       12.21      2.00 o 
  -5   5   6       82.42       75.18      4.03 o 
  -4   5   6       36.80       40.64      2.72 o 
  -3   5   6      309.56      286.52      4.14 o 
  -2   5   6      199.87      197.91      3.30 o 
  -1   5   6       91.61       95.61      2.89 o 
   0   5   6       33.85       28.45      2.68 o 
   1   5   6      393.29      395.86     12.57 o 
   2   5   6      362.22      361.77     15.17 o 
   3   5   6      149.84      152.34      5.28 o 
   4   5   6       62.41       68.86      4.08 o 
   5   5   6       66.79       71.55      4.69 o 
  -6   6   6      116.95      119.26      4.38 o 
  -5   6   6       40.63       41.96      2.92 o 
  -4   6   6       36.35       41.42      2.95 o 
  -3   6   6       14.94       17.27      1.31 o 
  -2   6   6      339.21      345.02      4.53 o 
  -1   6   6      256.75      250.74      4.19 o 
   0   6   6       85.53       88.77      3.94 o 
   1   6   6      253.55      239.28      6.37 o 
   2   6   6       92.54       86.89      5.22 o 
   3   6   6      373.52      356.36      8.38 o 
   4   6   6       73.46       76.97      4.10 o 
   5   6   6      305.22      297.23      8.12 o 
  -6   7   6      190.08      181.37      5.38 o 
  -5   7   6       38.97       37.49      2.77 o 
  -4   7   6      100.30       94.19      3.37 o 
  -3   7   6       30.06       33.00      1.95 o 
  -2   7   6        4.40        3.45      0.87 o 
  -1   7   6      118.48      107.95      2.79 o 
   0   7   6       51.74       48.88      3.36 o 
   1   7   6       46.81       45.41      3.34 o 
   2   7   6        0.34       -0.66      1.42 o 
   3   7   6       83.56       87.14      4.19 o 
   4   7   6       77.14       75.36      4.08 o 
   5   7   6       52.08       57.20      4.18 o 
  -6   8   6       59.60       66.93      3.91 o 
  -5   8   6      116.89      118.12      4.11 o 
  -4   8   6       24.11       23.07      2.98 o 
  -3   8   6      128.65      131.49      3.13 o 
  -2   8   6      352.68      337.75      4.99 o 
  -1   8   6       98.91       92.53      2.66 o 
   0   8   6      182.22      180.95      4.04 o 
   1   8   6       93.54       99.63      4.19 o 
   2   8   6       99.01      101.66      4.36 o 
   3   8   6      137.17      137.48      5.28 o 
   4   8   6      107.37      111.05      4.78 o 
   5   8   6      218.22      216.57     12.21 o 
  -5   9   6       69.74       64.03      3.55 o 
  -4   9   6      169.81      178.77      4.69 o 
  -3   9   6      141.82      138.59      3.24 o 
  -2   9   6     1023.11     1000.24     10.16 o 
  -1   9   6      116.07      115.89      3.34 o 
   0   9   6      189.10      187.49      4.48 o 
   1   9   6       18.33       15.19      2.35 o 
   2   9   6        0.39       -0.03      1.42 o 
   3   9   6        6.08        9.61      2.09 o 
   4   9   6       10.63       14.69      2.43 o 
   5   9   6       44.64       39.49      4.08 o 
  -5  10   6      108.60      119.96      6.54 o 
  -4  10   6      145.83      132.03      5.19 o 
  -3  10   6       40.94       50.09      2.77 o 
  -2  10   6       10.47       12.22      1.44 o 
  -1  10   6       91.46       90.30      3.09 o 
   0  10   6      202.77      192.72      4.29 o 
   1  10   6       27.97       24.47      2.67 o 
   2  10   6      358.57      340.77      8.89 o 
   3  10   6      401.86      402.68      9.22 o 
   4  10   6       24.35       23.33      3.20 o 
  -5  11   6       24.91       20.07      2.22 o 
  -4  11   6        0.97        0.84      1.48 o 
  -3  11   6      185.40      178.06      4.64 o 
  -2  11   6      295.65      286.74      4.93 o 
  -1  11   6       34.15       39.20      2.33 o 
   0  11   6      131.27      132.64      3.62 o 
   1  11   6      572.69      562.87     10.90 o 
   2  11   6       28.47       30.16      3.00 o 
   3  11   6       16.73       13.84      2.43 o 
   4  11   6       17.32       16.62      2.51 o 
  -5  12   6       96.38       97.84      4.93 o 
  -4  12   6      198.54      177.59      6.03 o 
  -3  12   6      310.48      335.67     18.43 o 
  -2  12   6       40.79       38.16      2.11 o 
  -1  12   6      369.28      376.09      8.06 o 
   0  12   6      331.34      327.41      6.36 o 
   1  12   6       83.56       85.70      4.02 o 
   2  12   6      140.80      137.38      5.11 o 
   3  12   6      115.21      116.31      5.81 o 
   4  12   6        7.88       12.26      2.35 o 
  -5  13   6      127.68      118.64     17.90 o 
  -4  13   6      102.95      100.78      4.69 o 
  -3  13   6        2.42        3.15      1.43 o 
  -2  13   6      344.49      328.20      6.16 o 
  -1  13   6       62.16       60.96      2.83 o 
   0  13   6       43.15       45.51      2.58 o 
   1  13   6       99.35      101.59      7.71 o 
   2  13   6       12.62       14.40      2.61 o 
   3  13   6       27.69       26.98      3.10 o 
   4  13   6       11.63       14.41      2.16 o 
  -5  14   6      147.02      157.67      6.27 o 
  -4  14   6       12.69       13.63      2.56 o 
  -3  14   6      185.40      196.62      5.18 o 
  -2  14   6       13.30       17.05      1.80 o 
  -1  14   6       17.08       17.67      1.89 o 
   0  14   6        9.72       11.01      1.58 o 
   1  14   6      186.61      188.11      5.73 o 
   2  14   6      195.66      190.33      6.12 o 
   3  14   6       62.73       63.72      5.10 o 
   4  14   6        5.31       11.86      2.02 o 
  -5  15   6       27.63       36.71      3.75 o 
  -4  15   6       17.84       14.70      2.56 o 
  -3  15   6       42.95       43.96      2.96 o 
  -2  15   6      228.26      235.15      5.21 o 
  -1  15   6      122.73      123.84      3.80 o 
   0  15   6      260.90      265.92      8.65 o 
   1  15   6        0.00       -0.96      1.08 o 
   2  15   6       45.30       42.00      3.52 o 
   3  15   6      152.30      156.65      9.96 o 
   4  15   6        2.87        4.29      2.22 o 
  -5  16   6       31.18       28.40      4.98 o 
  -4  16   6       94.32       98.30      4.94 o 
  -3  16   6       80.26       92.25      3.73 o 
  -2  16   6       18.95       20.22      2.70 o 
  -1  16   6      473.94      484.74     13.11 o 
   0  16   6      138.01      135.64      5.10 o 
   1  16   6       65.29       68.64      6.06 o 
   2  16   6       59.50       63.10      4.27 o 
   3  16   6      128.78      127.86      4.62 o 
   4  16   6      103.02       97.86      5.33 o 
  -5  17   6       13.17       14.23      2.76 o 
  -4  17   6       78.08       79.71      3.93 o 
  -3  17   6       16.21       16.19      2.10 o 
  -2  17   6        2.23        5.80      1.44 o 
  -1  17   6       15.11       17.58      2.79 o 
   0  17   6       91.36      105.17      4.50 o 
   1  17   6       24.05       22.58      2.56 o 
   2  17   6      237.58      236.49      7.04 o 
   3  17   6      105.82      109.42      4.21 o 
   4  17   6       12.53       16.83      2.93 o 
  -4  18   6       28.57       29.04      2.79 o 
  -3  18   6      104.89       99.29      4.98 o 
  -2  18   6       26.20       25.53      2.96 o 
  -1  18   6       10.62       13.43      1.80 o 
   0  18   6      433.92      450.81      9.22 o 
   1  18   6      186.88      187.24      5.77 o 
   2  18   6       37.59       35.71      3.44 o 
   3  18   6      283.45      283.10      7.88 o 
  -4  19   6       86.93       86.31      4.17 o 
  -3  19   6       15.90       20.26      2.85 o 
  -2  19   6       11.06       11.28      2.33 o 
  -1  19   6      140.28      155.84      6.52 o 
   0  19   6      102.04      106.65      3.75 o 
   1  19   6      120.29      127.42      4.85 o 
   2  19   6      593.71      594.01     30.47 o 
   3  19   6      168.09      172.55      5.23 o 
  -4  20   6      108.00      111.80      6.62 o 
  -3  20   6       40.31       43.47      3.92 o 
  -2  20   6      159.46      158.04      7.47 o 
  -1  20   6       40.19       40.75      2.69 o 
   0  20   6       44.45       42.96      3.48 o 
   1  20   6       36.65       40.74      3.35 o 
   2  20   6      107.57      120.62      5.36 o 
   3  20   6       86.31       93.38      6.28 o 
  -4  21   6        7.43        8.50      1.98 o 
  -3  21   6       17.11       16.17      2.73 o 
  -2  21   6       42.07       43.15      4.15 o 
  -1  21   6      282.98      279.62      6.09 o 
   0  21   6       45.99       50.18      3.12 o 
   1  21   6       54.66       52.97      3.77 o 
   2  21   6       11.10       12.61      2.51 o 
   3  21   6      155.96      164.37      6.53 o 
  -3  22   6       12.59       11.65      2.59 o 
  -2  22   6       56.30       52.64      4.18 o 
  -1  22   6       21.44       24.24      2.58 o 
   0  22   6      173.47      175.22      6.32 o 
   1  22   6       25.00       23.61      2.85 o 
   2  22   6       81.68       85.36      6.40 o 
   3  22   6       83.22       88.20      5.57 o 
  -3  23   6       72.14       78.59      4.83 o 
  -2  23   6       10.22        8.81      3.20 o 
  -1  23   6      298.42      301.80      6.48 o 
   0  23   6       31.86       35.19      2.78 o 
   1  23   6       12.32       13.91      2.43 o 
   2  23   6       14.63       14.23      3.79 o 
  -3  24   6       11.11       17.39      2.90 o 
  -2  24   6       91.33      100.60      6.52 o 
  -1  24   6      136.51      134.59      5.69 o 
   0  24   6       16.53       16.25      2.12 o 
   1  24   6       37.96       35.11      2.86 o 
   2  24   6       83.89       86.30      6.64 o 
  -2  25   6        5.87        3.09      2.05 o 
  -1  25   6       73.87       77.20      4.83 o 
   0  25   6      121.56      127.80      4.40 o 
   1  25   6       38.14       45.94      3.67 o 
  -2  26   6       37.64       42.13      4.18 o 
  -1  26   6       60.31       64.31      4.76 o 
   0  26   6       40.74       39.35      3.01 o 
   1  26   6      155.37      165.37      5.09 o 
  -1  27   6      221.76      222.28      7.54 o 
   0  27   6       36.98       37.13      2.99 o 
  -5   0   7        1.44       -0.95      1.90 o 
  -4   0   7       11.16       13.18      2.37 o 
  -3   0   7        8.14        7.99      1.46 o 
  -2   0   7        7.52        6.40      2.85 o 
  -1   0   7       20.54       25.84      3.79 o 
   0   0   7       89.61       90.81      5.93 o 
   1   0   7       45.76       42.68      4.98 o 
   2   0   7       10.01       13.75      3.32 o 
   3   0   7      469.21      444.32     14.46 o 
   4   0   7        1.30        0.47      2.61 o 
  -5   1   7       16.25       16.96      2.51 o 
  -4   1   7      158.65      155.07      3.79 o 
  -3   1   7       36.49       33.79      1.69 o 
  -2   1   7       43.84       43.78      3.52 o 
  -1   1   7      134.05      124.79      4.86 o 
   0   1   7       27.88       23.26      2.68 o 
   1   1   7       65.80       64.20      4.27 o 
   2   1   7        9.64       10.72      2.16 o 
   3   1   7      253.25      231.96      7.82 o 
   4   1   7      105.80      115.82      5.28 o 
  -5   2   7        9.35        8.05      2.07 o 
  -4   2   7       21.70       23.92      2.18 o 
  -3   2   7       42.08       41.36      2.00 o 
  -2   2   7       51.98       65.72      3.42 o 
  -1   2   7        3.52        3.71      1.75 o 
   0   2   7       41.85       47.22      3.60 o 
   1   2   7       17.10       15.31      2.85 o 
   2   2   7       15.96       19.25      2.59 o 
   3   2   7      281.30      260.93      7.54 o 
   4   2   7       31.40       37.87      3.77 o 
  -5   3   7        4.22        2.51      1.49 o 
  -4   3   7       68.69       66.88      3.14 o 
  -3   3   7      182.34      185.02      4.01 o 
  -2   3   7       53.56       53.25      3.10 o 
  -1   3   7       23.94       22.44      2.67 o 
   0   3   7      433.23      442.77      9.64 o 
   1   3   7       38.15       47.76     10.91 o 
   2   3   7        3.07        4.78      1.92 o 
   3   3   7      255.37      235.05      7.12 o 
   4   3   7      320.18      307.37     17.31 o 
  -5   4   7       21.85       20.21      3.06 o 
  -4   4   7       20.15       21.51      2.08 o 
  -3   4   7       20.77       21.30      1.85 o 
  -2   4   7        6.21        7.62      1.63 o 
  -1   4   7        7.95        8.41      2.25 o 
   0   4   7       30.17       28.34      2.93 o 
   1   4   7       50.26       55.40      6.16 o 
   2   4   7       48.38       54.29      6.40 o 
   3   4   7      548.53      549.02     11.57 o 
   4   4   7      141.23      157.11      6.03 o 
  -5   5   7       28.63       29.70      2.64 o 
  -4   5   7        1.63        1.79      1.27 o 
  -3   5   7        5.12        4.32      2.11 o 
  -2   5   7      484.69      456.79      7.93 o 
  -1   5   7       53.54       55.61      3.86 o 
   0   5   7      124.42      123.17      4.86 o 
   1   5   7       16.09       14.63      2.26 o 
   2   5   7       89.69       82.55      9.96 o 
   3   5   7      196.36      188.86      6.53 o 
   4   5   7      123.27      116.60      8.18 o 
  -5   6   7       25.66       25.41      2.51 o 
  -4   6   7       14.34       12.39      1.77 o 
  -3   6   7      141.82      134.94      5.43 o 
  -2   6   7       27.08       23.15      2.91 o 
  -1   6   7       94.53       87.49      4.86 o 
   0   6   7        9.84        9.11      2.09 o 
   1   6   7       11.56       12.33      2.26 o 
   2   6   7      106.89      107.50      6.99 o 
   3   6   7      104.71      110.71      5.11 o 
   4   6   7       87.55       84.29      4.61 o 
  -5   7   7       34.92       29.49      2.68 o 
  -4   7   7       41.09       49.38      2.99 o 
  -3   7   7       20.39       23.52      2.14 o 
  -2   7   7       68.45       69.02      2.60 o 
  -1   7   7        0.86        1.30      1.51 o 
   0   7   7       49.28       51.13      3.86 o 
   1   7   7      189.95      176.41      6.04 o 
   2   7   7       51.35       55.34      4.10 o 
   3   7   7       34.34       35.54      3.51 o 
   4   7   7        4.02        8.08      3.44 o 
  -5   8   7        2.34        3.70      1.41 o 
  -4   8   7       41.50       43.23      2.87 o 
  -3   8   7      164.68      162.25      4.49 o 
  -2   8   7       27.74       27.99      2.26 o 
  -1   8   7       39.14       41.94      4.86 o 
   0   8   7       52.94       55.51      3.85 o 
   1   8   7       41.26       44.05      4.62 o 
   2   8   7      171.97      180.58      6.20 o 
   3   8   7      109.62      116.27      5.28 o 
   4   8   7        8.90        5.81      2.18 o 
  -5   9   7       17.85       16.72      2.26 o 
  -4   9   7       63.94       63.32      4.24 o 
  -3   9   7      109.25       97.42      3.52 o 
  -2   9   7      173.91      167.13      5.02 o 
  -1   9   7      119.44      109.73      4.59 o 
   0   9   7       30.71       25.64      2.85 o 
   1   9   7       35.89       39.81      3.43 o 
   2   9   7      406.42      398.53      9.47 o 
   3   9   7        2.61        1.19      1.75 o 
   4   9   7       10.85       13.46      5.93 o 
  -5  10   7       82.00       85.61      4.10 o 
  -4  10   7        2.64        0.63      1.65 o 
  -3  10   7      199.42      195.01      4.94 o 
  -2  10   7      143.31      145.27      4.14 o 
  -1  10   7      133.58      134.29      5.19 o 
   0  10   7      132.46      134.06      5.19 o 
   1  10   7        6.68        7.44      2.09 o 
   2  10   7       54.89       57.55      6.16 o 
   3  10   7      107.58      114.85      5.28 o 
  -4  11   7       53.30       49.11      4.01 o 
  -3  11   7       33.80       29.58      3.00 o 
  -2  11   7      108.55      112.06      4.31 o 
  -1  11   7      285.20      258.59     11.03 o 
   0  11   7       25.78       23.93      2.93 o 
   1  11   7       43.22       44.70      3.60 o 
   2  11   7      130.10      128.67      5.36 o 
   3  11   7       25.71       23.94      3.00 o 
  -4  12   7        9.69        4.59      1.99 o 
  -3  12   7      453.85      418.62     12.45 o 
  -2  12   7       40.52       41.57      2.39 o 
  -1  12   7       14.75       13.99      3.08 o 
   0  12   7       61.64       60.82      8.06 o 
   1  12   7       65.90       62.12      4.36 o 
   2  12   7      321.89      316.41      8.47 o 
   3  12   7      157.13      159.90      6.10 o 
  -4  13   7       31.76       37.52      3.58 o 
  -3  13   7      240.13      222.21     12.45 o 
  -2  13   7      232.42      242.85      4.89 o 
  -1  13   7       66.23       74.53      4.27 o 
   0  13   7       84.47       78.92      4.98 o 
   1  13   7        8.27        8.18      2.18 o 
   2  13   7      277.69      270.72      7.88 o 
   3  13   7       15.15       17.59      2.93 o 
  -4  14   7       46.49       49.67      4.10 o 
  -3  14   7       98.95      108.02      6.76 o 
  -2  14   7       92.30       90.81      5.85 o 
  -1  14   7      484.49      466.42     10.19 o 
   0  14   7       47.08       45.87      3.77 o 
   1  14   7      322.07      333.44     11.97 o 
   2  14   7      104.72      109.32      9.60 o 
   3  14   7       15.05       20.77      2.93 o 
  -4  15   7       35.64       37.68      3.77 o 
  -3  15   7      117.87      122.56      4.41 o 
  -2  15   7        4.21        3.49      2.16 o 
  -1  15   7      314.40      325.26      6.57 o 
   0  15   7      268.83      274.80     10.67 o 
   1  15   7       84.96       91.96      4.61 o 
   2  15   7       33.49       36.21      3.60 o 
   3  15   7        1.30        2.42      1.99 o 
  -4  16   7       96.86       86.86      5.06 o 
  -3  16   7       58.09       56.50      3.60 o 
  -2  16   7       16.12       17.66      2.06 o 
  -1  16   7       41.34       46.47      3.30 o 
   0  16   7       20.29       21.10      4.03 o 
   1  16   7       10.82       11.09      2.43 o 
   2  16   7      150.65      156.85      6.04 o 
   3  16   7        5.61        7.82      3.56 o 
  -3  17   7       71.23       66.34      3.91 o 
  -2  17   7       37.09       38.82      3.58 o 
  -1  17   7       67.93       71.42      3.41 o 
   0  17   7      186.58      190.63      8.77 o 
   1  17   7       11.53        5.64      4.15 o 
   2  17   7       25.71       27.73      3.68 o 
  -3  18   7       31.01       31.20      3.22 o 
  -2  18   7       11.13        7.98      3.79 o 
  -1  18   7       49.53       48.95      3.08 o 
   0  18   7        2.23        4.27      2.61 o 
   1  18   7        1.59        3.32      2.85 o 
   2  18   7      143.77      136.35      5.87 o 
  -3  19   7        7.10        6.66      1.87 o 
  -2  19   7       38.09       40.07      3.75 o 
  -1  19   7      149.72      152.86      4.66 o 
   0  19   7       45.51       48.77      3.98 o 
   1  19   7       47.95       40.07      5.22 o 
   2  19   7       27.13       31.96      3.68 o 
  -3  20   7       43.09       51.17      3.64 o 
  -2  20   7       83.53       86.85      4.66 o 
  -1  20   7       12.79       12.55      2.00 o 
   0  20   7        6.47       10.30      2.33 o 
   1  20   7       21.31       33.67      4.98 o 
   2  20   7       52.95       52.87      6.16 o 
  -2  21   7       12.31       14.42      2.67 o 
  -1  21   7       70.85       76.43      3.78 o 
   0  21   7      102.72      102.87      5.09 o 
   1  21   7      132.57      154.11      8.54 o 
  -2  22   7      192.77      204.18      7.26 o 
  -1  22   7       67.77       64.79      4.69 o 
   0  22   7       34.97       48.85      4.15 o 
   1  22   7        4.48        3.32      2.85 o 
  -1  23   7       44.80       43.40      4.10 o 
   0  23   7       22.27       25.71      3.30 o 
  -3   0   8      315.87      281.10     11.97 o 
  -2   0   8       17.14        9.01      3.32 o 
  -1   0   8      177.73      160.28      8.30 o 
   0   0   8        4.13       11.38      3.32 o 
   1   0   8        1.36        4.74      2.85 o 
   2   0   8        4.36        3.56      2.85 o 
   3   0   8      193.17      189.44      9.96 o 
  -4   1   8      117.82      108.12      7.11 o 
  -3   1   8      124.11      131.50      3.88 o 
  -2   1   8       50.60       41.90      3.01 o 
  -1   1   8       86.25       87.37      4.53 o 
   0   1   8       23.83       25.04      3.00 o 
   1   1   8       33.23       32.11      3.43 o 
   2   1   8       37.62       34.02      3.52 o 
   3   1   8       64.80       64.67      4.85 o 
  -4   2   8       66.99       64.73      6.40 o 
  -3   2   8      862.71      786.10     11.63 o 
  -2   2   8        3.12        3.38      1.53 o 
  -1   2   8       23.77       21.85      3.20 o 
   0   2   8      165.62      156.59      5.95 o 
   1   2   8       21.85       19.90      2.93 o 
   2   2   8        1.47        3.87      2.09 o 
   3   2   8       35.01       41.84      4.02 o 
  -4   3   8      206.93      183.28      9.25 o 
  -3   3   8       28.43       35.60      3.52 o 
  -2   3   8      193.51      192.80      5.29 o 
  -1   3   8        3.12        2.70      3.20 o 
   0   3   8       56.16       59.42      4.36 o 
   1   3   8       17.42       13.97      2.50 o 
   2   3   8      247.97      257.31     14.11 o 
   3   3   8        1.99       -1.19      1.82 o 
  -4   4   8       71.81       75.87      7.11 o 
  -3   4   8      116.46      100.63      4.76 o 
  -2   4   8        0.60        4.09      1.59 o 
  -1   4   8       77.40       75.35      4.49 o 
   0   4   8       47.47       49.47      6.28 o 
   1   4   8       50.80       53.41      4.18 o 
   2   4   8      171.45      168.47      6.45 o 
   3   4   8       22.67       20.63      3.68 o 
  -4   5   8        7.14        7.11      3.08 o 
  -3   5   8       41.04       38.33      3.68 o 
  -2   5   8       56.30       47.92      3.19 o 
  -1   5   8      162.15      157.02      5.87 o 
   0   5   8      138.09      123.62      5.36 o 
   1   5   8       17.41       16.96      4.27 o 
   2   5   8       64.13       61.40      4.61 o 
  -4   6   8       49.50       48.84      5.93 o 
  -3   6   8       40.32       38.11      6.28 o 
  -2   6   8       11.64        9.67      1.96 o 
  -1   6   8        3.11        1.66      1.84 o 
   0   6   8      431.89      407.58     12.21 o 
   1   6   8       26.72       27.08      3.19 o 
   2   6   8      250.05      236.17      7.63 o 
  -4   7   8       21.91       12.09      3.79 o 
  -3   7   8      127.30      114.78      5.09 o 
  -2   7   8        8.12        7.59      2.01 o 
  -1   7   8        2.68       -0.06      1.75 o 
   0   7   8        7.11        7.53      2.26 o 
   1   7   8        4.86        8.01      2.26 o 
   2   7   8      313.23      307.33      8.80 o 
  -3   8   8        6.48        6.08      2.26 o 
  -2   8   8      115.04      115.76      5.16 o 
  -1   8   8      131.51      129.50      5.43 o 
   0   8   8       89.76       75.87      5.93 o 
   1   8   8      234.47      246.71      7.63 o 
   2   8   8       25.53       25.10      3.79 o 
  -3   9   8       17.48       19.20      4.27 o 
  -2   9   8      107.12      115.44      5.26 o 
  -1   9   8      106.03      103.83      6.40 o 
   0   9   8        1.20        0.71      1.84 o 
   1   9   8       71.86       82.43      5.19 o 
   2   9   8       89.59       98.31      5.11 o 
  -3  10   8      150.38      131.12      8.30 o 
  -2  10   8       14.63       19.27      2.84 o 
  -1  10   8       95.89       95.49      6.40 o 
   0  10   8        2.15        1.94      1.82 o 
   1  10   8       91.70       90.57      4.86 o 
   2  10   8       69.08       78.02      5.20 o 
  -3  11   8       26.11       24.66      4.74 o 
  -2  11   8      835.62      808.38     14.95 o 
  -1  11   8       22.26       19.67      2.93 o 
   0  11   8        5.41        5.20      2.26 o 
   1  11   8       36.87       43.31      4.01 o 
   2  11   8       77.79       81.76      5.36 o 
  -3  12   8       34.28       29.40      4.98 o 
  -2  12   8       40.25       44.05      3.92 o 
  -1  12   8      106.90      110.39      6.64 o 
   0  12   8       21.26       15.09      4.74 o 
   1  12   8       30.70       32.14      3.52 o 
   2  12   8       24.06       29.99      3.60 o 
  -3  13   8       33.65       37.46      5.69 o 
  -2  13   8      119.16      125.77      9.48 o 
  -1  13   8      252.03      246.84     16.24 o 
   0  13   8       53.62       49.83      4.15 o 
   1  13   8      224.01      230.80      7.62 o 
  -2  14   8       61.51       61.67      6.64 o 
  -1  14   8      278.78      263.56      7.93 o 
   0  14   8        0.95       -0.59      1.75 o 
   1  14   8       58.11       63.35      4.78 o 
  -2  15   8      273.90      259.39     12.09 o 
  -1  15   8       78.23       77.06      4.72 o 
   0  15   8      114.75      119.02      7.59 o 
   1  15   8       37.30       35.95      3.86 o 
  -2  16   8       31.48       28.93      5.22 o 
  -1  16   8       80.05       83.66      4.95 o 
   0  16   8       84.04       90.57      6.88 o 
  -1  17   8       13.90       17.80      2.93 o 
   0  17   8       32.85       35.09      5.22 o 
  -1   0   9        4.08        2.61      2.85 o 
   0   0   9        3.34        5.93      3.32 o 
  -1   1   9        2.31       -0.11      4.50 o 
   0   1   9       50.61       45.03      4.86 o 
  -1   2   9       21.03       24.24      3.35 o 
   0   2   9        6.61        3.72      2.16 o 
  -1   3   9       91.34       82.45      8.18 o 
   0   3   9       28.25       28.51      3.51 o 
  -1   4   9        9.62        8.75      2.59 o 
   0   4   9        7.84        7.82      2.51 o 
  -1   5   9       21.38       20.29      3.32 o 
                                                 
